# Supplementary material for: A p53 Drug Response Signature Identifies Prognostic Genes in High-Risk Neuroblastoma
Source: PLoS One. 2013 Nov 19;8(11):e79843. doi: 10.1371/journal.pone.0079843 (PMC3865347; doi:10.1371/journal.pone.0079843)
Supplement: Table S1 — Selected genes modulated by Nutlin-3a treatment. Genes differentially expressed between Nutlin-3a and Nutlin-3b treatment (class effect – Table S1) and between time points (time effect – Table S2) are listed. (XLSX) [file pone.0079843.s002.xlsx]

## Sheet: Class effect
Table S1: Significant genes for testing 'class' effect.
(1285 probesets were significant at FDR 0.1)
	Probe set	Gene symbol	Description	p-value	FDR	Geom mean of intensities in class Nutlin A	Geom mean of intensities in class Nutlin B	Fold-change
1	201236_s_at	BTG2	BTG family, member 2	0	0.0001	664.07	105.36	6.3
2	204780_s_at	FAS	Fas (TNF receptor superfamily, member 6)	0	0.0001	441.35	66.85	6.6
3	204781_s_at	FAS	Fas (TNF receptor superfamily, member 6)	0	0.0001	214.45	30.24	7.09
4	204897_at	PTGER4	prostaglandin E receptor 4 (subtype EP4)	0	0.0001	355.13	40.34	8.8
5	211163_s_at	TNFRSF10C	tumor necrosis factor receptor superfamily, member 10c, decoy without an intracellular domain	0	0.0001	73.57	11.16	6.59
6	215228_at	NHLH2	nescient helix loop helix 2	0	0.0001	153.79	17.97	8.56
7	215719_x_at	FAS	Fas (TNF receptor superfamily, member 6)	0	0.0001	264.67	33.44	7.92
8	216252_x_at	FAS	Fas (TNF receptor superfamily, member 6)	0	0.0001	143.58	19.09	7.52
9	221577_x_at	GDF15	growth differentiation factor 15	0	0.0001	560.9	83.58	6.71
10	231775_at	TNFRSF10A	tumor necrosis factor receptor superfamily, member 10a	0	0.0001	112.46	17.8	6.32
11	238733_at	NA	NA	0	0.0001	68.58	10.78	6.36
12	1556194_a_at	NA	NA	0	0.0001	406.24	69.46	5.85
13	202284_s_at	CDKN1A	cyclin-dependent kinase inhibitor 1A (p21, Cip1)	0	0.0001	3404.52	583.78	5.83
14	218627_at	DRAM	damage-regulated autophagy modulator	0	0.0001	413.27	70.94	5.83
15	207813_s_at	FDXR	ferredoxin reductase	0	0.0001	735.15	141.16	5.21
16	229711_s_at	NA	NA	0	0.0001	1360.06	259.94	5.23
17	205386_s_at	MDM2	Mdm2 p53 binding protein homolog (mouse)	0	0.0001	90.46	17.94	5.04
18	218346_s_at	SESN1	sestrin 1	0	0.0001	896.78	179.55	4.99
19	229331_at	SPATA18	spermatogenesis associated 18 homolog (rat)	0	0.0001	108.11	21.83	4.95
20	225160_x_at	NA	NA	0	0.0001	1213.64	248.75	4.88
21	219099_at	C12orf5	chromosome 12 open reading frame 5	0	0.0001	1370.96	290.89	4.71
22	223342_at	RRM2B	ribonucleotide reductase M2 B (TP53 inducible)	0	0.0001	322.48	68.43	4.71
23	225912_at	TP53INP1	tumor protein p53 inducible nuclear protein 1	0	0.0001	1367.19	289.32	4.73
24	217373_x_at	MDM2	Mdm2 p53 binding protein homolog (mouse)	0	0.0001	123.48	27.11	4.56
25	205543_at	HSPA4L	heat shock 70kDa protein 4-like	0	0.0001	373.08	83.37	4.47
26	235534_at	NA	NA	0	0.0002	205.95	47.85	4.3
27	227345_at	TNFRSF10D	tumor necrosis factor receptor superfamily, member 10d, decoy with truncated death domain	0	0.0002	934.94	219.16	4.27
28	1569144_a_at	C9orf169	chromosome 9 open reading frame 169	0	0.0002	210.44	51.13	4.12
29	217542_at	NA	NA	0	0.0002	71.14	17.27	4.12
30	221640_s_at	LRDD	leucine-rich repeats and death domain containing	0	0.0002	142.79	35.3	4.04
31	229057_at	SCN2A	sodium channel, voltage-gated, type II, alpha subunit	0	0.0002	66.73	16.54	4.03
32	223540_at	PVRL4	poliovirus receptor-related 4	0	0.0002	112.18	28.35	3.96
33	225864_at	FAM84B	family with sequence similarity 84, member B	0	0.0002	57.34	14.7	3.9
34	219628_at	ZMAT3	zinc finger, matrin type 3	0	0.0003	1903.79	511.97	3.72
35	203499_at	EPHA2	EPH receptor A2	0	0.0003	137.73	38.22	3.6
36	210090_at	ARC	activity-regulated cytoskeleton-associated protein	0	0.0003	204.43	56.72	3.6
37	206222_at	TNFRSF10C	tumor necrosis factor receptor superfamily, member 10c, decoy without an intracellular domain	0	0.0004	30.3	8.55	3.54
38	202075_s_at	PLTP	phospholipid transfer protein	0	0.0004	618.61	175.94	3.52
39	227295_at	IKIP	IKK interacting protein	0	0.0004	518.45	150.79	3.44
40	227306_at	NA	NA	0	0.0004	32.1	9.26	3.47
41	39248_at	AQP3	aquaporin 3 (Gill blood group)	0	0.0004	395.29	114.96	3.44
42	1560792_at	NA	NA	0	0.0004	119.34	35.54	3.36
43	209295_at	TNFRSF10B	tumor necrosis factor receptor superfamily, member 10b	0	0.0004	2253.09	673.14	3.35
44	210654_at	TNFRSF10D	tumor necrosis factor receptor superfamily, member 10d, decoy with truncated death domain	0	0.0004	213.97	63.43	3.37
45	228315_at	NA	NA	0	0.0004	1817.48	543.38	3.34
46	230330_at	NA	NA	0	0.0004	275.62	82.42	3.34
47	238622_at	RAP2B	RAP2B, member of RAS oncogene family	0	0.0004	78.1	23.26	3.36
48	213038_at	RNF19B	ring finger protein 19B	0	0.0004	196.21	59.31	3.31
49	225725_at	NA	NA	0	0.0005	1592.14	489.1	3.26
50	202704_at	TOB1	transducer of ERBB2, 1	0	0.0005	1189.64	369.61	3.22
51	203725_at	GADD45A	growth arrest and DNA-damage-inducible, alpha	0	0.0005	2942.31	926.13	3.18
52	220115_s_at	CDH10	cadherin 10, type 2 (T2-cadherin)	0	0.0005	299.59	93.85	3.19
53	226483_at	TMEM68	transmembrane protein 68	0	0.0005	291.8	92.11	3.17
54	235606_at	LOC344595	hypothetical LOC344595	0	0.0005	189.3	59.28	3.19
55	237737_at	LOC727770	similar to ankyrin repeat domain 20 family, member A1	0	0.0005	104.35	32.93	3.17
56	238935_at	RPS27L	ribosomal protein S27-like	0	0.0005	139.66	43.61	3.2
57	241371_at	NA	NA	0	0.0005	63.84	20.1	3.18
58	1557701_s_at	POLH	polymerase (DNA directed), eta	0	0.0005	141.87	44.99	3.15
59	227221_at	NA	NA	0	0.0005	1250.01	397.2	3.15
60	213293_s_at	TRIM22	tripartite motif-containing 22	0	0.0005	89.71	29.1	3.08
61	231269_at	ASCC3	activating signal cointegrator 1 complex subunit 3	0	0.0005	112.66	36.54	3.08
62	201939_at	PLK2	polo-like kinase 2 (Drosophila)	0	0.0005	445.44	144.97	3.07
63	229382_at	C1orf183	chromosome 1 open reading frame 183	0	0.0005	209.62	68.5	3.06
64	231115_at	POLH	polymerase (DNA directed), eta	0	0.0005	86.17	28.15	3.06
65	218634_at	PHLDA3	pleckstrin homology-like domain, family A, member 3	0	0.0005	319.84	105.03	3.05
66	223196_s_at	SESN2	sestrin 2	0	0.0005	242.31	79.46	3.05
67	1555609_a_at	ZMAT3	zinc finger, matrin type 3	0	0.0006	441.74	147.3	3
68	223195_s_at	SESN2	sestrin 2	0	0.0006	310.87	103.62	3
69	238462_at	UBASH3B	ubiquitin associated and SH3 domain containing, B	0	0.0006	123.7	41.26	3
70	233852_at	POLH	polymerase (DNA directed), eta	0	0.0006	298.27	100.65	2.96
71	207029_at	KITLG	KIT ligand	0	0.0006	88.04	29.97	2.94
72	211832_s_at	MDM2	Mdm2 p53 binding protein homolog (mouse)	0	0.0006	46.68	15.92	2.93
73	207761_s_at	METTL7A	methyltransferase like 7A	0	0.0007	2635.58	902.98	2.92
74	206408_at	LRRTM2	leucine rich repeat transmembrane neuronal 2	0	0.0007	463.32	159.22	2.91
75	202181_at	KIAA0247	KIAA0247	0	0.0007	376.69	130.48	2.89
76	209917_s_at	TP53TG1	TP53 target 1 (non-protein coding)	0	0.0007	208.66	72.18	2.89
77	217574_at	CDH8	cadherin 8, type 2	0	0.0007	30.84	10.68	2.89
78	235688_s_at	TRAF4	TNF receptor-associated factor 4	0	0.0007	126.39	43.91	2.88
79	210405_x_at	TNFRSF10B	tumor necrosis factor receptor superfamily, member 10b	0	0.0007	510.56	179.84	2.84
80	211124_s_at	KITLG	KIT ligand	0	0.0007	56.2	19.82	2.84
81	211814_s_at	CCNE2	cyclin E2	0	0.0007	49.47	140.5	0.35
82	235202_x_at	IKIP	IKK interacting protein	0	0.0007	352.37	124.36	2.83
83	218611_at	IER5	immediate early response 5	0	0.0007	1507.71	533.34	2.83
84	216218_s_at	PLCL2	phospholipase C-like 2	0	0.0008	71.54	25.58	2.8
85	219938_s_at	PSTPIP2	proline-serine-threonine phosphatase interacting protein 2	0	0.0008	69.59	24.85	2.8
86	227522_at	CMBL	carboxymethylenebutenolidase homolog (Pseudomonas)	0	0.0008	1981.16	707.38	2.8
87	204566_at	PPM1D	protein phosphatase 1D magnesium-dependent, delta isoform	0	0.0008	2561.46	922.71	2.78
88	219049_at	CSGALNACT1	chondroitin sulfate N-acetylgalactosaminyltransferase 1	0	0.0008	40.09	14.46	2.77
89	227897_at	RAP2B	RAP2B, member of RAS oncogene family	0	0.0008	911.36	328.63	2.77
90	1552648_a_at	TNFRSF10A	tumor necrosis factor receptor superfamily, member 10a	0	0.0008	87.6	31.74	2.76
91	1553321_a_at	SULT1C4	sulfotransferase family, cytosolic, 1C, member 4	0	0.0008	174.86	63.35	2.76
92	225767_at	LOC284801	hypothetical protein LOC284801	0	0.0008	455.84	165	2.76
93	205531_s_at	GLS2	glutaminase 2 (liver, mitochondrial)	0	0.0008	68.2	24.88	2.74
94	209294_x_at	TNFRSF10B	tumor necrosis factor receptor superfamily, member 10b	0	0.0008	513.38	187.31	2.74
95	226534_at	KITLG	KIT ligand	0	0.0008	1044.49	380.44	2.75
96	210241_s_at	TP53TG1	TP53 target 1 (non-protein coding)	0	0.0008	237.19	87.25	2.72
97	225613_at	MAST4	microtubule associated serine/threonine kinase family member 4	0	0.0008	128.19	47.15	2.72
98	203332_s_at	INPP5D	inositol polyphosphate-5-phosphatase, 145kDa	0	0.0008	78.32	28.91	2.71
99	228181_at	SLC30A1	solute carrier family 30 (zinc transporter), member 1	0	0.0008	201.06	74.2	2.71
100	211899_s_at	TRAF4	TNF receptor-associated factor 4	0	0.0009	179	66.33	2.7
101	223748_at	SLC4A11	solute carrier family 4, sodium borate transporter, member 11	0	0.0009	37.85	14.01	2.7
102	228033_at	E2F7	E2F transcription factor 7	0	0.0009	565.49	209.67	2.7
103	1552365_at	SCIN	scinderin	0	0.0009	51.87	19.37	2.68
104	201302_at	ANXA4	annexin A4	0	0.0009	298.02	111.32	2.68
105	225734_at	FBXO22	F-box protein 22	0	0.0009	708.91	265.4	2.67
106	241809_at	C1orf183	chromosome 1 open reading frame 183	0	0.0009	134.32	50.36	2.67
107	36564_at	RNF19B	ring finger protein 19B	0	0.0009	168.43	63.14	2.67
108	220325_at	TAF7L	TAF7-like RNA polymerase II, TATA box binding protein (TBP)-associated factor, 50kDa	0	0.0009	27.75	10.44	2.66
109	201235_s_at	BTG2	BTG family, member 2	0	0.0009	175.45	66.24	2.65
110	202871_at	TRAF4	TNF receptor-associated factor 4	0	0.0009	227.79	86.82	2.62
111	208892_s_at	DUSP6	dual specificity phosphatase 6	0	0.0009	216.31	82.42	2.62
112	218501_at	ARHGEF3	Rho guanine nucleotide exchange factor (GEF) 3	0	0.0009	94.23	35.84	2.63
113	218769_s_at	ANKRA2	ankyrin repeat, family A (RFXANK-like), 2	0	0.0009	221.96	84.55	2.63
114	219019_at	LRDD	leucine-rich repeats and death domain containing	0	0.0009	231	87.8	2.63
115	226388_at	TCEA3	transcription elongation factor A (SII), 3	0	0.001	55.05	21.03	2.62
116	228834_at	TOB1	transducer of ERBB2, 1	0	0.001	419.38	160.43	2.61
117	219815_at	GAL3ST4	galactose-3-O-sulfotransferase 4	0	0.001	150.37	57.91	2.6
118	226675_s_at	MALAT1	metastasis associated lung adenocarcinoma transcript 1 (non-protein coding)	0	0.001	200.28	77.02	2.6
119	236249_at	IKIP	IKK interacting protein	0	0.001	439.13	169.15	2.6
120	203504_s_at	ABCA1	ATP-binding cassette, sub-family A (ABC1), member 1	0	0.001	59.02	22.76	2.59
121	213923_at	RAP2B	RAP2B, member of RAS oncogene family	0	0.001	658.05	254.81	2.58
122	222879_s_at	POLH	polymerase (DNA directed), eta	0	0.001	160.69	62.53	2.57
123	218403_at	TRIAP1	TP53 regulated inhibitor of apoptosis 1	0	0.0011	2382.51	932.25	2.56
124	1557948_at	PHLDB3	pleckstrin homology-like domain, family B, member 3	0	0.0011	107.94	42.3	2.55
125	203409_at	DDB2	damage-specific DNA binding protein 2, 48kDa	0	0.0011	865.34	340.22	2.54
126	1558290_a_at	PVT1	Pvt1 oncogene (non-protein coding)	0	0.0012	364.96	144.57	2.52
127	237020_at	TMEM146	transmembrane protein 146	0	0.0012	18.5	7.34	2.52
128	225762_x_at	LOC284801	hypothetical protein LOC284801	0	0.0012	188.85	75.1	2.51
129	211833_s_at	BAX	BCL2-associated X protein	0	0.0012	650.54	259.21	2.51
130	202672_s_at	ATF3	activating transcription factor 3	0	0.0013	146.12	58.89	2.48
131	202693_s_at	STK17A	serine/threonine kinase 17a	0	0.0013	738.17	296.85	2.49
132	212907_at	SLC30A1	solute carrier family 30 (zinc transporter), member 1	0	0.0013	1535.04	618.75	2.48
133	225737_s_at	FBXO22	F-box protein 22	0	0.0013	372.19	149.9	2.48
134	231438_x_at	NA	NA	0	0.0013	18.72	7.56	2.48
135	242473_at	TRAF4	TNF receptor-associated factor 4	0	0.0013	70.24	28.36	2.48
136	1554340_a_at	C1orf187	chromosome 1 open reading frame 187	0	0.0013	16.78	6.79	2.47
137	205034_at	CCNE2	cyclin E2	0	0.0013	90.49	222.55	0.41
138	210886_x_at	TP53TG1	TP53 target 1 (non-protein coding)	0	0.0013	257.31	104.65	2.46
139	229608_at	C1orf183	chromosome 1 open reading frame 183	0	0.0013	80.99	33.03	2.45
140	204798_at	MYB	v-myb myeloblastosis viral oncogene homolog (avian)	0	0.0014	56.07	136.77	0.41
141	203216_s_at	MYO6	myosin VI	0	0.0014	239.57	98.38	2.44
142	236373_at	NA	NA	0	0.0015	245.01	101.43	2.42
143	204061_at	PRKX	protein kinase, X-linked	0	0.0015	215.46	89.33	2.41
144	230045_at	CNTN2	contactin 2 (axonal)	0	0.0015	114.39	47.45	2.41
145	208891_at	DUSP6	dual specificity phosphatase 6	0	0.0015	323.76	134.51	2.41
146	219995_s_at	ZNF750	zinc finger protein 750	0	0.0016	12.09	5.05	2.39
147	228176_at	C9orf47	chromosome 9 open reading frame 47	0	0.0016	164.32	68.63	2.39
148	208478_s_at	BAX	BCL2-associated X protein	0	0.0016	545.08	228.26	2.39
149	224433_s_at	DDX54	DEAD (Asp-Glu-Ala-Asp) box polypeptide 54	0	0.0016	119.21	49.89	2.39
150	204420_at	FOSL1	FOS-like antigen 1	0	0.0016	114.77	48.15	2.38
151	227870_at	IGDCC4	immunoglobulin superfamily, DCC subclass, member 4	0	0.0016	29.85	12.58	2.37
152	219928_s_at	CABYR	calcium binding tyrosine-(Y)-phosphorylation regulated	0	0.0016	183.69	77.5	2.37
153	213309_at	PLCL2	phospholipase C-like 2	0	0.0017	243.23	102.84	2.37
154	224380_s_at	TAF7L	TAF7-like RNA polymerase II, TATA box binding protein (TBP)-associated factor, 50kDa	0	0.0017	19.64	8.3	2.37
155	209667_at	CES2	carboxylesterase 2 (intestine, liver)	0	0.0017	607.73	257.59	2.36
156	212993_at	NACC2	NACC family member 2, BEN and BTB (POZ) domain containing	0	0.0017	56.58	24.03	2.35
157	220999_s_at	CYFIP2	cytoplasmic FMR1 interacting protein 2	0	0.0017	448.67	190.5	2.36
158	239466_at	LOC344595	hypothetical LOC344595	0	0.0017	186.82	79.57	2.35
159	201301_s_at	ANXA4	annexin A4	0	0.0018	469.57	200.51	2.34
160	210484_s_at	MGC31957	hypothetical protein MGC31957	0	0.0018	40.1	17.2	2.33
161	228206_at	HS3ST4	heparan sulfate (glucosamine) 3-O-sulfotransferase 4	0	0.0018	66.16	28.37	2.33
162	208796_s_at	CCNG1	cyclin G1	0	0.0018	3790.59	1626.96	2.33
163	225611_at	MAST4	microtubule associated serine/threonine kinase family member 4	0	0.0019	86.26	37.2	2.32
164	235200_at	ZNF562	zinc finger protein 562	0	0.002	171.8	74.55	2.3
165	208890_s_at	PLXNB2	plexin B2	0	0.002	802.15	348.68	2.3
166	212815_at	ASCC3	activating signal cointegrator 1 complex subunit 3	0	0.002	953.13	414.4	2.3
167	221448_s_at	TEX15	testis expressed 15	0	0.002	55.98	128.13	0.44
168	203549_s_at	LPL	lipoprotein lipase	0	0.0021	37.43	85.32	0.44
169	203967_at	CDC6	cell division cycle 6 homolog (S. cerevisiae)	0	0.0022	246.9	561.31	0.44
170	214138_at	ZNF79	zinc finger protein 79	0	0.0022	71.4	31.53	2.26
171	223394_at	SERTAD1	SERTA domain containing 1	0	0.0022	226.37	100.11	2.26
172	203650_at	PROCR	protein C receptor, endothelial (EPCR)	0	0.0023	75.8	33.57	2.26
173	225736_at	FBXO22	F-box protein 22	0	0.0024	715.08	318.79	2.24
174	204014_at	DUSP4	dual specificity phosphatase 4	0	0.0024	652.64	291.6	2.24
175	209626_s_at	OSBPL3	oxysterol binding protein-like 3	0	0.0025	70.8	31.74	2.23
176	241348_at	ZNF654	zinc finger protein 654	0	0.0025	163.25	73.24	2.23
177	228937_at	C13orf31	chromosome 13 open reading frame 31	0	0.0025	40	17.98	2.23
178	217974_at	TM7SF3	transmembrane 7 superfamily member 3	0	0.0025	98.97	44.57	2.22
179	204286_s_at	PMAIP1	phorbol-12-myristate-13-acetate-induced protein 1	0	0.0026	1408.35	637.39	2.21
180	232760_at	TEX15	testis expressed 15	0	0.0028	92.1	202.26	0.46
181	225049_at	BLOC1S2	biogenesis of lysosomal organelles complex-1, subunit 2	0	0.0028	2792.54	1274.68	2.19
182	223960_s_at	C16orf5	chromosome 16 open reading frame 5	0	0.0029	470.94	215.22	2.19
183	223595_at	TMEM133	transmembrane protein 133	0	0.003	41.77	19.19	2.18
184	224567_x_at	MALAT1	metastasis associated lung adenocarcinoma transcript 1 (non-protein coding)	0	0.003	546.75	251.33	2.18
185	238587_at	UBASH3B	ubiquitin associated and SH3 domain containing, B	0	0.003	77.93	35.8	2.18
186	202695_s_at	STK17A	serine/threonine kinase 17a	0	0.003	131.58	60.59	2.17
187	204015_s_at	DUSP4	dual specificity phosphatase 4	0	0.003	216.08	99.77	2.17
188	219380_x_at	POLH	polymerase (DNA directed), eta	0	0.003	150.75	69.58	2.17
189	206343_s_at	NRG1	neuregulin 1	0	0.0031	160.24	74.25	2.16
190	230723_at	SPATA18	spermatogenesis associated 18 homolog (rat)	0	0.0031	63.8	29.57	2.16
191	229254_at	MFSD4	major facilitator superfamily domain containing 4	0	0.0031	24.65	11.44	2.16
192	230205_at	ZNF562	zinc finger protein 562	0	0.0032	363.2	168.65	2.15
193	203968_s_at	CDC6	cell division cycle 6 homolog (S. cerevisiae)	0	0.0032	215.42	462.28	0.47
194	242470_at	EID2B	EP300 interacting inhibitor of differentiation 2B	0	0.0032	96.03	44.77	2.14
195	201578_at	PODXL	podocalyxin-like	0	0.0033	270.09	126.04	2.14
196	205051_s_at	KIT	v-kit Hardy-Zuckerman 4 feline sarcoma viral oncogene homolog	0	0.0033	86.43	184.86	0.47
197	218706_s_at	GRAMD3	GRAM domain containing 3	0	0.0033	56.01	26.18	2.14
198	224484_s_at	BRMS1L	breast cancer metastasis-suppressor 1-like	0	0.0033	217.71	101.92	2.14
199	235505_s_at	NA	NA	0	0.0033	127.88	59.89	2.14
200	223468_s_at	RGMA	RGM domain family, member A	0	0.0035	200	94.25	2.12
201	241500_at	NA	NA	0	0.0035	18.18	8.58	2.12
202	203215_s_at	MYO6	myosin VI	0	0.0035	116.36	54.96	2.12
203	221935_s_at	C3orf64	chromosome 3 open reading frame 64	0	0.0036	87.33	41.29	2.12
204	219361_s_at	AEN	apoptosis enhancing nuclease	0	0.0036	424.96	201.15	2.11
205	203505_at	ABCA1	ATP-binding cassette, sub-family A (ABC1), member 1	0	0.0037	69.39	32.95	2.11
206	218007_s_at	RPS27L	ribosomal protein S27-like	0	0.0037	5257.74	2498.03	2.1
207	235230_at	PLCXD2	phosphatidylinositol-specific phospholipase C, X domain containing 2	0	0.0037	117.66	55.91	2.1
208	242957_at	VWCE	von Willebrand factor C and EGF domains	0	0.0037	162.52	77.24	2.1
209	220651_s_at	MCM10	minichromosome maintenance complex component 10	0	0.0037	286.74	602.53	0.48
210	212142_at	MCM4	minichromosome maintenance complex component 4	0	0.0038	161.62	337.99	0.48
211	205449_at	SAC3D1	SAC3 domain containing 1	0	0.004	1060.52	509.25	2.08
212	215785_s_at	CYFIP2	cytoplasmic FMR1 interacting protein 2	0	0.004	1380.72	663.19	2.08
213	219583_s_at	SPATA7	spermatogenesis associated 7	0	0.004	132.65	63.76	2.08
214	224565_at	NCRNA00084	non-protein coding RNA 84	0	0.004	160.82	77.27	2.08
215	242705_x_at	NA	NA	0	0.004	247.37	118.8	2.08
216	226034_at	NA	NA	0	0.004	494.63	238.04	2.08
217	210609_s_at	TP53I3	tumor protein p53 inducible protein 3	0	0.004	1534.09	739.02	2.08
218	243198_at	TEX9	testis expressed 9	0	0.004	26.1	12.58	2.07
219	204422_s_at	FGF2	fibroblast growth factor 2 (basic)	0	0.004	220.94	106.58	2.07
220	225655_at	UHRF1	ubiquitin-like with PHD and ring finger domains 1	0	0.004	502.1	1039.9	0.48
221	1564706_s_at	GLS2	glutaminase 2 (liver, mitochondrial)	0	0.0041	27.82	13.5	2.06
222	1566472_s_at	RETSAT	retinol saturase (all-trans-retinol 13,14-reductase)	0	0.0041	74	35.94	2.06
223	201340_s_at	ENC1	ectodermal-neural cortex (with BTB-like domain)	0	0.0041	301.39	146.15	2.06
224	203665_at	HMOX1	heme oxygenase (decycling) 1	0	0.0041	426.14	206.73	2.06
225	206557_at	ZNF702P	zinc finger protein 702 pseudogene	0	0.0041	78.65	38.08	2.07
226	208893_s_at	DUSP6	dual specificity phosphatase 6	0	0.0041	198.51	96.37	2.06
227	220513_at	KHDC1	KH homology domain containing 1	0	0.0041	18.43	8.94	2.06
228	222487_s_at	RPS27L	ribosomal protein S27-like	0	0.0041	347.65	168.37	2.06
229	222680_s_at	DTL	denticleless homolog (Drosophila)	0	0.0041	317.23	653.54	0.49
230	222851_at	ZNF654	zinc finger protein 654	0	0.0041	128.87	62.62	2.06
231	227204_at	PARD6G	par-6 partitioning defective 6 homolog gamma (C. elegans)	0	0.0041	419.38	203.96	2.06
232	219638_at	FBXO22	F-box protein 22	0	0.0042	36.25	17.66	2.05
233	234989_at	NCRNA00084	non-protein coding RNA 84	0	0.0042	48.73	23.77	2.05
234	236359_at	SCN4B	sodium channel, voltage-gated, type IV, beta	0	0.0043	26.39	12.9	2.04
235	221521_s_at	GINS2	GINS complex subunit 2 (Psf2 homolog)	0	0.0044	490.96	1001.91	0.49
236	208690_s_at	PDLIM1	PDZ and LIM domain 1	0	0.0044	943.37	462.68	2.04
237	200730_s_at	PTP4A1	protein tyrosine phosphatase type IVA, member 1	0	0.0045	1447.32	711.18	2.04
238	230606_at	NA	NA	0	0.0046	234.85	115.58	2.03
239	202887_s_at	DDIT4	DNA-damage-inducible transcript 4	0	0.0046	932.32	459.36	2.03
240	206381_at	SCN2A	sodium channel, voltage-gated, type II, alpha subunit	0	0.0046	43	21.19	2.03
241	229551_x_at	ZNF367	zinc finger protein 367	0	0.0046	152.5	309.14	0.49
242	219239_s_at	ZNF654	zinc finger protein 654	0	0.0046	193.63	95.56	2.03
243	209230_s_at	NUPR1	nuclear protein 1	0	0.0046	290.99	143.68	2.03
244	224279_s_at	CABYR	calcium binding tyrosine-(Y)-phosphorylation regulated	0	0.0046	162.18	80.11	2.02
245	209627_s_at	OSBPL3	oxysterol binding protein-like 3	0	0.0046	94.04	46.47	2.02
246	1563933_a_at	PLD5	phospholipase D family, member 5	0	0.0046	200.05	98.96	2.02
247	200731_s_at	PTP4A1	protein tyrosine phosphatase type IVA, member 1	0	0.0046	904.18	447.27	2.02
248	1559214_at	NA	NA	0	0.0047	13.46	6.66	2.02
249	218183_at	C16orf5	chromosome 16 open reading frame 5	0	0.0047	91.91	45.53	2.02
250	210705_s_at	TRIM5	tripartite motif-containing 5	0	0.0047	46.39	22.99	2.02
251	202545_at	PRKCD	protein kinase C, delta	0	0.0049	57.3	28.52	2.01
252	238929_at	SFRS2B	splicing factor, arginine/serine-rich 2B	0	0.0049	174.12	86.7	2.01
253	204971_at	CSTA	cystatin A (stefin A)	0	0.0049	53.55	26.68	2.01
254	220476_s_at	C1orf183	chromosome 1 open reading frame 183	0	0.005	75.81	37.89	2
255	227943_at	NA	NA	0	0.005	68.06	34.02	2
256	203548_s_at	LPL	lipoprotein lipase	0	0.005	22.93	45.81	0.5
257	207120_at	ZNF667	zinc finger protein 667	0	0.0055	127.63	64.39	1.98
258	217996_at	PHLDA1	pleckstrin homology-like domain, family A, member 1	0	0.0055	182.35	92.02	1.98
259	1552476_s_at	PLCD3	phospholipase C, delta 3	0	0.0055	105.28	53.16	1.98
260	1559462_at	NA	NA	0	0.0055	27.56	13.93	1.98
261	201160_s_at	CSDA	cold shock domain protein A	0	0.0058	718.06	364.52	1.97
262	227933_at	LINGO1	leucine rich repeat and Ig domain containing 1	0	0.006	200.97	102.41	1.96
263	204424_s_at	LMO3	LIM domain only 3 (rhombotin-like 2)	0	0.006	34.91	68.42	0.51
264	224940_s_at	PAPPA	pregnancy-associated plasma protein A, pappalysin 1	0	0.0062	231.6	118.51	1.95
265	212637_s_at	WWP1	WW domain containing E3 ubiquitin protein ligase 1	0	0.0064	41.35	21.22	1.95
266	218853_s_at	MOSPD1	motile sperm domain containing 1	0	0.0066	309.83	159.55	1.94
267	205519_at	WDR76	WD repeat domain 76	0	0.0066	63.2	122.66	0.52
268	210319_x_at	MSX2	msh homeobox 2	0	0.0066	919.75	474.13	1.94
269	230788_at	GCNT2	glucosaminyl (N-acetyl) transferase 2, I-branching enzyme (I blood group)	0	0.0066	157.56	81.22	1.94
270	226478_at	NA	NA	0	0.0067	125.89	64.99	1.94
271	236436_at	SLC25A45	solute carrier family 25, member 45	0	0.0068	84.69	43.8	1.93
272	209668_x_at	CES2	carboxylesterase 2 (intestine, liver)	0	0.0069	236.87	122.71	1.93
273	1555958_at	CRTAC1	cartilage acidic protein 1	0	0.0069	132.43	68.64	1.93
274	228128_x_at	PAPPA	pregnancy-associated plasma protein A, pappalysin 1	0	0.0069	344.93	178.84	1.93
275	209375_at	XPC	xeroderma pigmentosum, complementation group C	0	0.0069	411.66	213.59	1.93
276	236233_at	TRIM32	tripartite motif-containing 32	0	0.0069	52.33	27.16	1.93
277	204958_at	PLK3	polo-like kinase 3 (Drosophila)	0	0.007	100.73	52.36	1.92
278	232034_at	LOC203274	hypothetical protein LOC203274	0	0.0071	369.1	192.1	1.92
279	55081_at	MICALL1	MICAL-like 1	0	0.0071	549.04	285.72	1.92
280	201280_s_at	DAB2	disabled homolog 2, mitogen-responsive phosphoprotein (Drosophila)	0	0.0072	76.79	40.03	1.92
281	204802_at	RRAD	Ras-related associated with diabetes	0	0.0072	18.68	9.74	1.92
282	209493_at	PDZD2	PDZ domain containing 2	0	0.0073	39.63	20.71	1.91
283	205024_s_at	RAD51	RAD51 homolog (RecA homolog, E. coli) (S. cerevisiae)	0	0.0074	231.53	442.34	0.52
284	226690_at	ADCYAP1R1	adenylate cyclase activating polypeptide 1 (pituitary) receptor type I	0	0.0074	826.65	432.55	1.91
285	201525_at	APOD	apolipoprotein D	0	0.0077	38.48	20.23	1.9
286	219990_at	E2F8	E2F transcription factor 8	0	0.0078	58.75	111.57	0.53
287	207426_s_at	TNFSF4	tumor necrosis factor (ligand) superfamily, member 4	0	0.0079	52.54	27.68	1.9
288	238969_at	C3orf55	chromosome 3 open reading frame 55	0	0.0079	54.2	28.55	1.9
289	226349_at	C12orf45	chromosome 12 open reading frame 45	0	0.0079	385.74	203.41	1.9
290	205085_at	ORC1L	origin recognition complex, subunit 1-like (yeast)	0	0.0081	99.71	188.55	0.53
291	226093_at	DCP1B	DCP1 decapping enzyme homolog B (S. cerevisiae)	0	0.0081	366.98	194.04	1.89
292	231102_at	CROT	carnitine O-octanoyltransferase	0	0.0083	26.77	14.19	1.89
293	226939_at	CPEB2	cytoplasmic polyadenylation element binding protein 2	0	0.0083	264.06	140.06	1.89
294	226302_at	ATP8B1	ATPase, class I, type 8B, member 1	0	0.0083	53.57	28.43	1.88
295	234644_x_at	NA	NA	0	0.0084	95.03	50.48	1.88
296	221840_at	PTPRE	protein tyrosine phosphatase, receptor type, E	0	0.0085	94.52	50.27	1.88
297	212812_at	NA	NA	0	0.0085	168.32	89.58	1.88
298	218288_s_at	CCDC90B	coiled-coil domain containing 90B	0	0.0085	1218.41	648.54	1.88
299	227102_at	TRIM35	tripartite motif-containing 35	0	0.0086	133.26	71.02	1.88
300	218124_at	RETSAT	retinol saturase (all-trans-retinol 13,14-reductase)	0	0.0086	133.35	71.11	1.88
301	227936_at	TMEM68	transmembrane protein 68	0	0.0086	134.87	71.94	1.87
302	205618_at	PRRG1	proline rich Gla (G-carboxyglutamic acid) 1	0	0.0087	254.75	135.96	1.87
303	218840_s_at	NADSYN1	NAD synthetase 1	0	0.0088	82.95	44.34	1.87
304	223570_at	MCM10	minichromosome maintenance complex component 10	0	0.0089	95.65	178.73	0.54
305	227013_at	LATS2	LATS, large tumor suppressor, homolog 2 (Drosophila)	0	0.0089	148.96	79.74	1.87
306	214930_at	SLITRK5	SLIT and NTRK-like family, member 5	0.0001	0.009	70.86	132.22	0.54
307	203324_s_at	CAV2	caveolin 2	0.0001	0.0091	267.28	143.56	1.86
308	204446_s_at	ALOX5	arachidonate 5-lipoxygenase	0.0001	0.0091	10.77	5.79	1.86
309	204612_at	PKIA	protein kinase (cAMP-dependent, catalytic) inhibitor alpha	0.0001	0.0091	1865.31	1001.33	1.86
310	212430_at	RBM38	RNA binding motif protein 38	0.0001	0.0091	124.94	67.07	1.86
311	223469_at	PGPEP1	pyroglutamyl-peptidase I	0.0001	0.0091	48.91	26.29	1.86
312	1562403_a_at	SLC8A3	solute carrier family 8 (sodium/calcium exchanger), member 3	0.0001	0.0091	105.7	56.86	1.86
313	204859_s_at	APAF1	apoptotic peptidase activating factor 1	0.0001	0.0091	171.61	92.33	1.86
314	222037_at	MCM4	minichromosome maintenance complex component 4	0.0001	0.0091	211.09	392.34	0.54
315	203845_at	KAT2B	K(lysine) acetyltransferase 2B	0.0001	0.0092	44	23.68	1.86
316	209584_x_at	APOBEC3C	apolipoprotein B mRNA editing enzyme, catalytic polypeptide-like 3C	0.0001	0.0092	117.83	63.44	1.86
317	211450_s_at	MSH6	mutS homolog 6 (E. coli)	0.0001	0.0095	661.69	1224.94	0.54
318	203626_s_at	SKP2	S-phase kinase-associated protein 2 (p45)	0.0001	0.0095	174.06	322.12	0.54
319	210567_s_at	SKP2	S-phase kinase-associated protein 2 (p45)	0.0001	0.0096	188.27	347.86	0.54
320	218585_s_at	DTL	denticleless homolog (Drosophila)	0.0001	0.0096	543.87	1004.89	0.54
321	206029_at	ANKRD1	ankyrin repeat domain 1 (cardiac muscle)	0.0001	0.0097	44.09	23.9	1.85
322	221399_at	EDA2R	ectodysplasin A2 receptor	0.0001	0.0097	72.76	39.43	1.85
323	239858_at	NA	NA	0.0001	0.0097	25.06	46.24	0.54
324	229419_at	FBXW7	F-box and WD repeat domain containing 7	0.0001	0.0097	579.95	314.48	1.84
325	201161_s_at	CSDA	cold shock domain protein A	0.0001	0.0099	335.92	182.45	1.84
326	206432_at	HAS2	hyaluronan synthase 2	0.0001	0.0099	366.22	199.1	1.84
327	212141_at	MCM4	minichromosome maintenance complex component 4	0.0001	0.01	580.93	1068.03	0.54
328	204060_s_at	PRKX	protein kinase, X-linked	0.0001	0.01	273.08	148.69	1.84
329	223204_at	C4orf18	chromosome 4 open reading frame 18	0.0001	0.01	389.95	212.31	1.84
330	200733_s_at	PTP4A1	protein tyrosine phosphatase type IVA, member 1	0.0001	0.01	1621.94	883.44	1.84
331	238647_at	C14orf28	chromosome 14 open reading frame 28	0.0001	0.01	46.52	25.35	1.84
332	205266_at	LIF	leukemia inhibitory factor (cholinergic differentiation factor)	0.0001	0.01	106.25	57.93	1.83
333	219111_s_at	DDX54	DEAD (Asp-Glu-Ala-Asp) box polypeptide 54	0.0001	0.01	161.52	88.08	1.83
334	222717_at	SDPR	serum deprivation response (phosphatidylserine binding protein)	0.0001	0.01	9.82	5.36	1.83
335	228760_at	SFRS2B	splicing factor, arginine/serine-rich 2B	0.0001	0.01	751.34	409.68	1.83
336	207169_x_at	DDR1	discoidin domain receptor tyrosine kinase 1	0.0001	0.0103	237.59	129.89	1.83
337	206765_at	KCNJ2	potassium inwardly-rectifying channel, subfamily J, member 2	0.0001	0.0103	34.21	18.72	1.83
338	209652_s_at	PGF	placental growth factor	0.0001	0.0104	387.56	212.13	1.83
339	204285_s_at	PMAIP1	phorbol-12-myristate-13-acetate-induced protein 1	0.0001	0.0105	2196.22	1203.2	1.83
340	218782_s_at	ATAD2	ATPase family, AAA domain containing 2	0.0001	0.0108	293.18	533.75	0.55
341	209683_at	FAM49A	family with sequence similarity 49, member A	0.0001	0.0108	21.59	11.86	1.82
342	212192_at	KCTD12	potassium channel tetramerisation domain containing 12	0.0001	0.011	2444.77	1346.35	1.82
343	226099_at	ELL2	elongation factor, RNA polymerase II, 2	0.0001	0.011	122.27	67.34	1.82
344	202694_at	STK17A	serine/threonine kinase 17a	0.0001	0.011	26.92	14.84	1.81
345	227314_at	ITGA2	integrin, alpha 2 (CD49B, alpha 2 subunit of VLA-2 receptor)	0.0001	0.011	187.81	103.51	1.81
346	211272_s_at	DGKA	diacylglycerol kinase, alpha 80kDa	0.0001	0.0112	33.37	18.42	1.81
347	230795_at	NA	NA	0.0001	0.0113	164.52	90.87	1.81
348	201755_at	MCM5	minichromosome maintenance complex component 5	0.0001	0.0114	195.21	353.04	0.55
349	1552367_a_at	SCIN	scinderin	0.0001	0.0114	24.29	13.44	1.81
350	203126_at	IMPA2	inositol(myo)-1(or 4)-monophosphatase 2	0.0001	0.0114	58.41	105.54	0.55
351	209075_s_at	ISCU	iron-sulfur cluster scaffold homolog (E. coli)	0.0001	0.0115	2738.89	1517.31	1.81
352	1568838_at	LOC100132169	similar to hCG1742852	0.0001	0.0117	54.2	30.07	1.8
353	232132_at	PARD6G	par-6 partitioning defective 6 homolog gamma (C. elegans)	0.0001	0.0118	26.1	14.49	1.8
354	203411_s_at	LMNA	lamin A/C	0.0001	0.012	696.77	387.73	1.8
355	209703_x_at	METTL7A	methyltransferase like 7A	0.0001	0.012	136.11	75.79	1.8
356	213931_at	ID2	inhibitor of DNA binding 2, dominant negative helix-loop-helix protein	0.0001	0.012	219.51	122.19	1.8
357	224941_at	PAPPA	pregnancy-associated plasma protein A, pappalysin 1	0.0001	0.012	169.29	94.23	1.8
358	225567_at	NA	NA	0.0001	0.012	368.5	205.12	1.8
359	227038_at	SGMS2	sphingomyelin synthase 2	0.0001	0.012	35.69	19.87	1.8
360	230831_at	FRMD5	FERM domain containing 5	0.0001	0.012	220.57	122.77	1.8
361	201834_at	PRKAB1	protein kinase, AMP-activated, beta 1 non-catalytic subunit	0.0001	0.012	313.78	174.93	1.79
362	204126_s_at	CDC45L	CDC45 cell division cycle 45-like (S. cerevisiae)	0.0001	0.012	196.64	353	0.56
363	213158_at	NA	NA	0.0001	0.012	237.55	132.37	1.79
364	222962_s_at	MCM10	minichromosome maintenance complex component 10	0.0001	0.012	149.19	267.59	0.56
365	232946_s_at	NADSYN1	NAD synthetase 1	0.0001	0.012	118.44	66.04	1.79
366	202307_s_at	TAP1	transporter 1, ATP-binding cassette, sub-family B (MDR/TAP)	0.0001	0.012	70.23	39.17	1.79
367	213509_x_at	CES2	carboxylesterase 2 (intestine, liver)	0.0001	0.012	280.34	156.38	1.79
368	203282_at	GBE1	glucan (1,4-alpha-), branching enzyme 1	0.0001	0.0121	843.74	471.24	1.79
369	244721_at	TP53INP1	tumor protein p53 inducible nuclear protein 1	0.0001	0.0123	80	44.73	1.79
370	1556744_a_at	NA	NA	0.0001	0.0123	45.27	25.34	1.79
371	201930_at	MCM6	minichromosome maintenance complex component 6	0.0001	0.0123	1328.08	2374.6	0.56
372	204696_s_at	CDC25A	cell division cycle 25 homolog A (S. pombe)	0.0001	0.0123	94.72	169.25	0.56
373	224566_at	NCRNA00084	non-protein coding RNA 84	0.0001	0.0123	79.99	44.77	1.79
374	228868_x_at	CDT1	chromatin licensing and DNA replication factor 1	0.0001	0.0123	218.98	391.36	0.56
375	1554600_s_at	LMNA	lamin A/C	0.0001	0.0123	538.91	301.78	1.79
376	202794_at	INPP1	inositol polyphosphate-1-phosphatase	0.0001	0.0124	306.58	171.8	1.78
377	204695_at	CDC25A	cell division cycle 25 homolog A (S. pombe)	0.0001	0.0124	250.96	447.66	0.56
378	228007_at	C6orf204	chromosome 6 open reading frame 204	0.0001	0.0124	245.48	137.65	1.78
379	205463_s_at	PDGFA	platelet-derived growth factor alpha polypeptide	0.0001	0.0124	127.31	71.41	1.78
380	218751_s_at	FBXW7	F-box and WD repeat domain containing 7	0.0001	0.0125	565.48	317.46	1.78
381	203455_s_at	SAT1	spermidine/spermine N1-acetyltransferase 1	0.0001	0.0126	213.4	119.86	1.78
382	201412_at	LRP10	low density lipoprotein receptor-related protein 10	0.0001	0.0127	536.49	301.69	1.78
383	221276_s_at	SYNC	syncoilin, intermediate filament protein	0.0001	0.0127	131.67	74.08	1.78
384	221634_at	RPL23AP7	ribosomal protein L23a pseudogene 7	0.0001	0.0127	294.87	165.92	1.78
385	225824_at	CCNK	cyclin K	0.0001	0.0127	693.33	389.98	1.78
386	212983_at	HRAS	v-Ha-ras Harvey rat sarcoma viral oncogene homolog	0.0001	0.0128	658.75	370.94	1.78
387	230498_at	MCHR1	melanin-concentrating hormone receptor 1	0.0001	0.0131	93.93	53.02	1.77
388	203045_at	NINJ1	ninjurin 1	0.0001	0.0133	214.78	121.39	1.77
389	230047_at	FLJ32810	Rho-type GTPase-activating protein FLJ32810	0.0001	0.0134	19.47	11.01	1.77
390	204614_at	SERPINB2	serpin peptidase inhibitor, clade B (ovalbumin), member 2	0.0001	0.0135	64.64	36.6	1.77
391	217744_s_at	PERP	PERP, TP53 apoptosis effector	0.0001	0.0136	155.03	87.81	1.77
392	1553995_a_at	NT5E	5@#$%&-nucleotidase, ecto (CD73)	0.0001	0.0136	79.93	45.29	1.76
393	232125_at	NA	NA	0.0001	0.0136	24.48	13.88	1.76
394	224942_at	PAPPA	pregnancy-associated plasma protein A, pappalysin 1	0.0001	0.014	57.29	32.55	1.76
395	205352_at	SERPINI1	serpin peptidase inhibitor, clade I (neuroserpin), member 1	0.0001	0.014	32.89	18.7	1.76
396	210480_s_at	MYO6	myosin VI	0.0001	0.014	130.88	74.43	1.76
397	218180_s_at	EPS8L2	EPS8-like 2	0.0001	0.014	61.05	34.72	1.76
398	200732_s_at	PTP4A1	protein tyrosine phosphatase type IVA, member 1	0.0001	0.0141	1622.47	923.11	1.76
399	219655_at	C7orf10	chromosome 7 open reading frame 10	0.0001	0.0142	91.99	52.39	1.76
400	223380_s_at	LATS2	LATS, large tumor suppressor, homolog 2 (Drosophila)	0.0001	0.0142	125.45	71.44	1.76
401	223276_at	MST150	MSTP150	0.0001	0.0142	140.44	80.01	1.76
402	236635_at	ZNF667	zinc finger protein 667	0.0001	0.0143	357	203.49	1.75
403	204908_s_at	BCL3	B-cell CLL/lymphoma 3	0.0001	0.0143	62.72	35.76	1.75
404	233329_s_at	KRCC1	lysine-rich coiled-coil 1	0.0001	0.0143	181.94	103.75	1.75
405	203323_at	CAV2	caveolin 2	0.0001	0.0144	152	86.75	1.75
406	204947_at	E2F1	E2F transcription factor 1	0.0001	0.0144	106.78	187.04	0.57
407	209512_at	HSDL2	hydroxysteroid dehydrogenase like 2	0.0001	0.0144	105.82	60.44	1.75
408	209656_s_at	TMEM47	transmembrane protein 47	0.0001	0.0144	140.69	80.35	1.75
409	241399_at	FAM19A2	family with sequence similarity 19 (chemokine (C-C motif)-like), member A2	0.0001	0.0144	26.36	15.05	1.75
410	1555888_at	UBR5	ubiquitin protein ligase E3 component n-recognin 5	0.0001	0.0147	24.03	13.75	1.75
411	212989_at	SGMS1	sphingomyelin synthase 1	0.0001	0.0148	80.2	45.93	1.75
412	211962_s_at	ZFP36L1	zinc finger protein 36, C3H type-like 1	0.0001	0.0149	147.21	84.43	1.74
413	212959_s_at	GNPTAB	N-acetylglucosamine-1-phosphate transferase, alpha and beta subunits	0.0001	0.0149	285.55	163.76	1.74
414	215128_at	NA	NA	0.0001	0.0149	137.85	79.09	1.74
415	230372_at	HAS2	hyaluronan synthase 2	0.0001	0.0149	524	300.64	1.74
416	233223_at	NA	NA	0.0001	0.0149	24.72	14.18	1.74
417	40016_g_at	MAST4	microtubule associated serine/threonine kinase family member 4	0.0001	0.0149	85.45	48.99	1.74
418	206515_at	CYP4F3	cytochrome P450, family 4, subfamily F, polypeptide 3	0.0001	0.015	11.16	6.41	1.74
419	216396_s_at	EI24	etoposide induced 2.4 mRNA	0.0001	0.015	1382.3	793.67	1.74
420	217997_at	PHLDA1	pleckstrin homology-like domain, family A, member 1	0.0001	0.015	118.26	67.9	1.74
421	202330_s_at	UNG	uracil-DNA glycosylase	0.0001	0.015	531.32	924.87	0.57
422	210138_at	RGS20	regulator of G-protein signaling 20	0.0001	0.0151	62.24	35.78	1.74
423	222173_s_at	TBC1D2	TBC1 domain family, member 2	0.0001	0.0151	43.83	25.2	1.74
424	202107_s_at	MCM2	minichromosome maintenance complex component 2	0.0001	0.0152	1051.93	1828.17	0.58
425	204803_s_at	RRAD	Ras-related associated with diabetes	0.0001	0.0152	61.38	35.32	1.74
426	204560_at	FKBP5	FK506 binding protein 5	0.0001	0.0152	132.6	230.35	0.58
427	212507_at	TMEM131	transmembrane protein 131	0.0001	0.0152	775.01	446.15	1.74
428	230883_at	NA	NA	0.0001	0.0153	41.5	72.03	0.58
429	1555772_a_at	CDC25A	cell division cycle 25 homolog A (S. pombe)	0.0001	0.0153	86.85	150.72	0.58
430	203310_at	STXBP3	syntaxin binding protein 3	0.0001	0.0156	207.81	119.91	1.73
431	228359_at	UBASH3B	ubiquitin associated and SH3 domain containing, B	0.0001	0.0156	67.35	38.88	1.73
432	219872_at	C4orf18	chromosome 4 open reading frame 18	0.0001	0.0157	69.96	40.42	1.73
433	204896_s_at	PTGER4	prostaglandin E receptor 4 (subtype EP4)	0.0001	0.016	33.18	19.2	1.73
434	214297_at	CSPG4	chondroitin sulfate proteoglycan 4	0.0001	0.016	45.21	26.17	1.73
435	228038_at	SOX2	SRY (sex determining region Y)-box 2	0.0001	0.016	49.26	85.1	0.58
436	204603_at	EXO1	exonuclease 1	0.0001	0.0162	193.08	333.27	0.58
437	238299_at	NA	NA	0.0001	0.0162	17.17	9.95	1.73
438	201286_at	SDC1	syndecan 1	0.0001	0.0162	652.53	378.41	1.72
439	210749_x_at	DDR1	discoidin domain receptor tyrosine kinase 1	0.0001	0.0162	296.35	171.84	1.72
440	214697_s_at	ROD1	ROD1 regulator of differentiation 1 (S. pombe)	0.0001	0.0163	166.27	96.47	1.72
441	39402_at	IL1B	interleukin 1, beta	0.0001	0.0163	104.08	60.41	1.72
442	205394_at	CHEK1	CHK1 checkpoint homolog (S. pombe)	0.0001	0.0164	318.12	547.86	0.58
443	222196_at	LOC286434	hypothetical protein LOC286434	0.0001	0.0164	120.48	69.96	1.72
444	212638_s_at	WWP1	WW domain containing E3 ubiquitin protein ligase 1	0.0001	0.0164	289.54	168.23	1.72
445	235467_s_at	KCNC4	potassium voltage-gated channel, Shaw-related subfamily, member 4	0.0001	0.0164	33.98	19.74	1.72
446	201981_at	PAPPA	pregnancy-associated plasma protein A, pappalysin 1	0.0001	0.0165	136.12	79.15	1.72
447	204573_at	CROT	carnitine O-octanoyltransferase	0.0001	0.0166	166.85	97.08	1.72
448	214426_x_at	CHAF1A	chromatin assembly factor 1, subunit A (p150)	0.0001	0.0171	179.14	307.2	0.58
449	222477_s_at	TM7SF3	transmembrane 7 superfamily member 3	0.0001	0.0173	960.69	560.83	1.71
450	201555_at	MCM3	minichromosome maintenance complex component 3	0.0001	0.0175	881.61	1508.72	0.58
451	226649_at	PANK1	pantothenate kinase 1	0.0001	0.0176	751.53	439.47	1.71
452	226864_at	PKIA	protein kinase (cAMP-dependent, catalytic) inhibitor alpha	0.0001	0.0176	545.16	318.82	1.71
453	225842_at	PHLDA1	pleckstrin homology-like domain, family A, member 1	0.0001	0.0177	188.51	110.35	1.71
454	222392_x_at	PERP	PERP, TP53 apoptosis effector	0.0001	0.0179	375.43	219.96	1.71
455	201579_at	FAT1	FAT tumor suppressor homolog 1 (Drosophila)	0.0002	0.0181	593.92	348.36	1.7
456	235198_at	OSTM1	osteopetrosis associated transmembrane protein 1	0.0002	0.0181	99.82	58.56	1.7
457	224864_at	SRA1	steroid receptor RNA activator 1	0.0002	0.0182	404.75	237.52	1.7
458	1558045_a_at	LOC441528	hypothetical protein LOC441528	0.0002	0.0182	79.8	46.85	1.7
459	201324_at	EMP1	epithelial membrane protein 1	0.0002	0.0186	92.51	54.41	1.7
460	223315_at	NTN4	netrin 4	0.0002	0.0186	33.91	19.94	1.7
461	225491_at	SLC1A2	solute carrier family 1 (glial high affinity glutamate transporter), member 2	0.0002	0.0186	94.3	160.29	0.59
462	205067_at	IL1B	interleukin 1, beta	0.0002	0.0187	126.98	74.73	1.7
463	228141_at	GPX8	glutathione peroxidase 8 (putative)	0.0002	0.0187	94.58	55.69	1.7
464	216237_s_at	MCM5	minichromosome maintenance complex component 5	0.0002	0.0187	564.46	958.47	0.59
465	1554830_a_at	STEAP3	STEAP family member 3	0.0002	0.0188	20.45	12.05	1.7
466	201925_s_at	CD55	CD55 molecule, decay accelerating factor for complement (Cromer blood group)	0.0002	0.0188	73.83	43.52	1.7
467	202888_s_at	ANPEP	alanyl (membrane) aminopeptidase	0.0002	0.0188	165.19	97.37	1.7
468	224894_at	YAP1	Yes-associated protein 1, 65kDa	0.0002	0.0188	235.52	138.84	1.7
469	230102_at	ETV5	ets variant 5	0.0002	0.0188	70.94	41.83	1.7
470	1554852_a_at	KIAA1257	KIAA1257	0.0002	0.019	22.36	13.2	1.69
471	202708_s_at	HIST2H2BE	histone cluster 2, H2be	0.0002	0.019	110.09	65.03	1.69
472	202911_at	MSH6	mutS homolog 6 (E. coli)	0.0002	0.019	1086.45	1839.82	0.59
473	203407_at	PPL	periplakin	0.0002	0.019	15.76	9.31	1.69
474	205909_at	POLE2	polymerase (DNA directed), epsilon 2 (p59 subunit)	0.0002	0.019	201.22	340.67	0.59
475	226493_at	KCTD18	potassium channel tetramerisation domain containing 18	0.0002	0.019	84.12	49.69	1.69
476	228017_s_at	NKAIN4	Na+/K+ transporting ATPase interacting 4	0.0002	0.019	23.05	13.6	1.69
477	204748_at	PTGS2	prostaglandin-endoperoxide synthase 2 (prostaglandin G/H synthase and cyclooxygenase)	0.0002	0.0191	36.29	21.44	1.69
478	204768_s_at	FEN1	flap structure-specific endonuclease 1	0.0002	0.0191	789.17	1334.86	0.59
479	1568611_at	NA	NA	0.0002	0.0193	56.14	33.22	1.69
480	229332_at	HPDL	4-hydroxyphenylpyruvate dioxygenase-like	0.0002	0.0193	61.74	104.32	0.59
481	207700_s_at	NCOA3	nuclear receptor coactivator 3	0.0002	0.0196	155.8	92.37	1.69
482	227082_at	NA	NA	0.0002	0.0196	112.19	66.5	1.69
483	229603_at	BBS12	Bardet-Biedl syndrome 12	0.0002	0.0196	41.49	24.6	1.69
484	209909_s_at	TGFB2	transforming growth factor, beta 2	0.0002	0.0198	36.79	21.84	1.69
485	226580_at	BRMS1L	breast cancer metastasis-suppressor 1-like	0.0002	0.0198	753.42	447.1	1.69
486	213156_at	NA	NA	0.0002	0.0198	195.49	116.06	1.68
487	230995_at	CMBL	carboxymethylenebutenolidase homolog (Pseudomonas)	0.0002	0.0198	36.06	21.41	1.68
488	203987_at	FZD6	frizzled homolog 6 (Drosophila)	0.0002	0.02	156.83	93.17	1.68
489	235588_at	ESCO2	establishment of cohesion 1 homolog 2 (S. cerevisiae)	0.0002	0.02	76.07	128.02	0.59
490	218902_at	NOTCH1	Notch homolog 1, translocation-associated (Drosophila)	0.0002	0.0201	25.83	15.36	1.68
491	224951_at	LASS5	LAG1 homolog, ceramide synthase 5	0.0002	0.0201	787.12	467.95	1.68
492	204662_at	CP110	CP110 protein	0.0002	0.0201	729.71	433.96	1.68
493	228361_at	E2F2	E2F transcription factor 2	0.0002	0.0203	80.49	135.21	0.6
494	229201_at	NA	NA	0.0002	0.0203	91.19	54.3	1.68
495	1554408_a_at	TK1	thymidine kinase 1, soluble	0.0002	0.0207	582.27	976.62	0.6
496	218899_s_at	BAALC	brain and acute leukemia, cytoplasmic	0.0002	0.0208	40.38	24.09	1.68
497	221272_s_at	C1orf21	chromosome 1 open reading frame 21	0.0002	0.0208	29.79	49.91	0.6
498	205479_s_at	PLAU	plasminogen activator, urokinase	0.0002	0.0209	87.92	52.5	1.67
499	203331_s_at	INPP5D	inositol polyphosphate-5-phosphatase, 145kDa	0.0002	0.0213	26.61	15.91	1.67
500	231963_at	NA	NA	0.0002	0.0213	60.32	36.07	1.67
501	222036_s_at	MCM4	minichromosome maintenance complex component 4	0.0002	0.0215	411.25	687.18	0.6
502	209351_at	KRT14	keratin 14	0.0002	0.0218	68.39	40.99	1.67
503	1007_s_at	DDR1	discoidin domain receptor tyrosine kinase 1	0.0002	0.0219	572.35	343.22	1.67
504	202756_s_at	GPC1	glypican 1	0.0002	0.0219	446.25	267.62	1.67
505	221864_at	ORAI3	ORAI calcium release-activated calcium modulator 3	0.0002	0.0219	79.7	47.79	1.67
506	234141_s_at	LOC286059	hypothetical protein LOC286059	0.0002	0.0221	27.58	16.55	1.67
507	203224_at	RFK	riboflavin kinase	0.0002	0.0225	615.56	370.04	1.66
508	231894_at	NA	NA	0.0002	0.0225	229.22	137.81	1.66
509	1555193_a_at	ZNF277	zinc finger protein 277	0.0002	0.0226	51.65	31.07	1.66
510	212086_x_at	LMNA	lamin A/C	0.0002	0.0226	519.26	312.37	1.66
511	238736_at	REV3L	REV3-like, catalytic subunit of DNA polymerase zeta (yeast)	0.0002	0.0226	15.53	9.34	1.66
512	228964_at	PRDM1	PR domain containing 1, with ZNF domain	0.0002	0.0226	19.88	11.97	1.66
513	229139_at	JPH1	junctophilin 1	0.0002	0.0226	123.91	205.85	0.6
514	238542_at	ULBP2	UL16 binding protein 2	0.0002	0.0226	45.2	27.21	1.66
515	216268_s_at	JAG1	jagged 1 (Alagille syndrome)	0.0002	0.0228	566.12	341.07	1.66
516	1569157_s_at	ZNF846	zinc finger protein 846	0.0002	0.023	23.3	14.05	1.66
517	201341_at	ENC1	ectodermal-neural cortex (with BTB-like domain)	0.0002	0.023	1030.47	621.33	1.66
518	209098_s_at	JAG1	jagged 1 (Alagille syndrome)	0.0002	0.0231	64.3	38.79	1.66
519	220887_at	C14orf162	chromosome 14 open reading frame 162	0.0002	0.0231	25.91	42.94	0.6
520	1556332_at	NA	NA	0.0002	0.0233	41.82	25.25	1.66
521	212732_at	MEG3	maternally expressed 3 (non-protein coding)	0.0002	0.0233	61.15	36.92	1.66
522	227357_at	MAP3K7IP3	mitogen-activated protein kinase kinase kinase 7 interacting protein 3	0.0002	0.0234	293.65	177.45	1.65
523	227755_at	NA	NA	0.0002	0.0237	103.68	62.72	1.65
524	1552721_a_at	FGF1	fibroblast growth factor 1 (acidic)	0.0002	0.0238	31.2	18.88	1.65
525	220004_at	DDX43	DEAD (Asp-Glu-Ala-Asp) box polypeptide 43	0.0002	0.0238	46.26	28	1.65
526	236163_at	LIX1	Lix1 homolog (chicken)	0.0002	0.0238	241.02	398.13	0.61
527	225847_at	AADACL1	arylacetamide deacetylase-like 1	0.0002	0.0239	33.03	20	1.65
528	204457_s_at	GAS1	growth arrest-specific 1	0.0002	0.0242	64.58	106.54	0.61
529	219863_at	HERC5	hect domain and RLD 5	0.0002	0.0243	43.97	26.67	1.65
530	226252_at	NA	NA	0.0002	0.0244	142.07	86.2	1.65
531	210518_at	CDH8	cadherin 8, type 2	0.0002	0.0245	18.67	11.34	1.65
532	209773_s_at	RRM2	ribonucleotide reductase M2 polypeptide	0.0002	0.0246	2522.17	4153.21	0.61
533	208779_x_at	DDR1	discoidin domain receptor tyrosine kinase 1	0.0002	0.0246	171.02	103.87	1.65
534	209513_s_at	HSDL2	hydroxysteroid dehydrogenase like 2	0.0002	0.0247	365.13	221.88	1.65
535	223333_s_at	ANGPTL4	angiopoietin-like 4	0.0002	0.0249	40.98	24.92	1.64
536	217999_s_at	PHLDA1	pleckstrin homology-like domain, family A, member 1	0.0002	0.0251	44.84	27.28	1.64
537	209160_at	AKR1C3	aldo-keto reductase family 1, member C3 (3-alpha hydroxysteroid dehydrogenase, type II)	0.0002	0.0253	140.01	85.27	1.64
538	1559086_at	NA	NA	0.0002	0.0254	12.45	7.58	1.64
539	1555412_at	FBXL21	F-box and leucine-rich repeat protein 21	0.0003	0.0255	13.47	8.21	1.64
540	236649_at	DTWD1	DTW domain containing 1	0.0003	0.0255	27.7	16.88	1.64
541	242481_at	NA	NA	0.0003	0.0255	69.2	42.17	1.64
542	1554242_a_at	COCH	coagulation factor C homolog, cochlin (Limulus polyphemus)	0.0003	0.0255	148.35	243.31	0.61
543	206172_at	IL13RA2	interleukin 13 receptor, alpha 2	0.0003	0.0255	110.89	67.61	1.64
544	242463_x_at	ZNF600	zinc finger protein 600	0.0003	0.0255	89.38	54.52	1.64
545	223000_s_at	F11R	F11 receptor	0.0003	0.0257	135.96	82.97	1.64
546	226250_at	NA	NA	0.0003	0.0257	146.74	89.56	1.64
547	208070_s_at	REV3L	REV3-like, catalytic subunit of DNA polymerase zeta (yeast)	0.0003	0.0257	772.06	471.43	1.64
548	212992_at	AHNAK2	AHNAK nucleoprotein 2	0.0003	0.0257	55.54	33.91	1.64
549	227486_at	NT5E	5@#$%&-nucleotidase, ecto (CD73)	0.0003	0.0257	57.97	35.39	1.64
550	205157_s_at	KRT17	keratin 17	0.0003	0.0259	329.33	201.32	1.64
551	210407_at	PPM1A	protein phosphatase 1A (formerly 2C), magnesium-dependent, alpha isoform	0.0003	0.0259	72.55	44.35	1.64
552	213258_at	TFPI	tissue factor pathway inhibitor (lipoprotein-associated coagulation inhibitor)	0.0003	0.0259	46.81	28.62	1.64
553	204753_s_at	HLF	hepatic leukemia factor	0.0003	0.026	29.45	48.17	0.61
554	218147_s_at	GLT8D1	glycosyltransferase 8 domain containing 1	0.0003	0.026	320.98	196.29	1.64
555	235432_at	NPHP3	nephronophthisis 3 (adolescent)	0.0003	0.0263	27.99	17.13	1.63
556	226103_at	NEXN	nexilin (F actin binding protein)	0.0003	0.0265	66.48	40.72	1.63
557	2028_s_at	E2F1	E2F transcription factor 1	0.0003	0.0266	83.01	135.43	0.61
558	225956_at	C5orf41	chromosome 5 open reading frame 41	0.0003	0.0266	55.34	33.92	1.63
559	211352_s_at	NCOA3	nuclear receptor coactivator 3	0.0003	0.0268	90.22	55.33	1.63
560	222740_at	ATAD2	ATPase family, AAA domain containing 2	0.0003	0.0269	237.23	386.62	0.61
561	211668_s_at	PLAU	plasminogen activator, urokinase	0.0003	0.0272	62.89	38.62	1.63
562	209129_at	TRIP6	thyroid hormone receptor interactor 6	0.0003	0.0272	221.72	136.2	1.63
563	203817_at	GUCY1B3	guanylate cyclase 1, soluble, beta 3	0.0003	0.0276	100.18	162.92	0.61
564	218424_s_at	STEAP3	STEAP family member 3	0.0003	0.0276	137.42	84.53	1.63
565	224428_s_at	CDCA7	cell division cycle associated 7	0.0003	0.0276	477.11	775.6	0.62
566	209427_at	SMTN	smoothelin	0.0003	0.0277	144.4	88.85	1.63
567	235369_at	C14orf28	chromosome 14 open reading frame 28	0.0003	0.0277	70.47	43.37	1.62
568	231861_at	LRP10	low density lipoprotein receptor-related protein 10	0.0003	0.0278	39.34	24.22	1.62
569	212097_at	CAV1	caveolin 1, caveolae protein, 22kDa	0.0003	0.0278	625.39	385.07	1.62
570	210260_s_at	TNFAIP8	tumor necrosis factor, alpha-induced protein 8	0.0003	0.028	229.32	141.29	1.62
571	226119_at	PCMTD1	protein-L-isoaspartate (D-aspartate) O-methyltransferase domain containing 1	0.0003	0.028	193.51	119.26	1.62
572	242201_at	PMS2L5	postmeiotic segregation increased 2-like 5	0.0003	0.0281	19.65	12.11	1.62
573	209716_at	CSF1	colony stimulating factor 1 (macrophage)	0.0003	0.0284	76.99	47.5	1.62
574	236428_at	NA	NA	0.0003	0.0285	14.29	8.82	1.62
575	208025_s_at	HMGA2	high mobility group AT-hook 2	0.0003	0.0291	231.68	143.24	1.62
576	223179_at	YPEL3	yippee-like 3 (Drosophila)	0.0003	0.0291	174.09	107.62	1.62
577	223557_s_at	TMEFF2	transmembrane protein with EGF-like and two follistatin-like domains 2	0.0003	0.0291	112.36	69.47	1.62
578	1553994_at	NT5E	5@#$%&-nucleotidase, ecto (CD73)	0.0003	0.0293	40.01	24.76	1.62
579	213593_s_at	TRA2A	transformer 2 alpha homolog (Drosophila)	0.0003	0.0293	38.62	23.9	1.62
580	203348_s_at	ETV5	ets variant 5	0.0003	0.0295	172.34	106.7	1.62
581	203625_x_at	SKP2	S-phase kinase-associated protein 2 (p45)	0.0003	0.0297	819.14	1321.89	0.62
582	205968_at	KCNS3	potassium voltage-gated channel, delayed-rectifier, subfamily S, member 3	0.0003	0.0297	104.09	167.99	0.62
583	229804_x_at	CBWD1	COBW domain containing 1	0.0003	0.0302	159.27	98.83	1.61
584	1557257_at	BCL10	B-cell CLL/lymphoma 10	0.0003	0.0303	21.53	13.37	1.61
585	219143_s_at	RPP25	ribonuclease P/MRP 25kDa subunit	0.0003	0.0303	105.54	170.01	0.62
586	235675_at	DHFRL1	dihydrofolate reductase-like 1	0.0003	0.0303	51.58	32.03	1.61
587	203349_s_at	ETV5	ets variant 5	0.0003	0.0304	237.24	147.36	1.61
588	203562_at	FEZ1	fasciculation and elongation protein zeta 1 (zygin I)	0.0003	0.0304	1191.47	740.12	1.61
589	222630_at	RFX7	regulatory factor X, 7	0.0003	0.0304	849.45	527.56	1.61
590	223536_at	PSD2	pleckstrin and Sec7 domain containing 2	0.0003	0.0305	59.78	37.16	1.61
591	201287_s_at	SDC1	syndecan 1	0.0003	0.0308	1071.06	666.2	1.61
592	213800_at	CFH	complement factor H	0.0003	0.0308	25.26	15.71	1.61
593	235197_s_at	OSTM1	osteopetrosis associated transmembrane protein 1	0.0003	0.031	33.62	20.93	1.61
594	1554547_at	FAM13C	family with sequence similarity 13, member C	0.0003	0.0311	162.13	101.05	1.6
595	202149_at	NEDD9	neural precursor cell expressed, developmentally down-regulated 9	0.0003	0.0311	1573.17	980.06	1.61
596	203939_at	NT5E	5@#$%&-nucleotidase, ecto (CD73)	0.0003	0.0311	424.16	264.28	1.6
597	206307_s_at	FOXD1	forkhead box D1	0.0003	0.0311	122.63	76.36	1.61
598	209277_at	TFPI2	tissue factor pathway inhibitor 2	0.0003	0.0311	92.92	57.91	1.6
599	211042_x_at	MCAM	melanoma cell adhesion molecule	0.0003	0.0311	509.74	818.02	0.62
600	227514_at	ITPRIPL2	inositol 1,4,5-triphosphate receptor interacting protein-like 2	0.0003	0.0311	230.25	143.48	1.6
601	232816_s_at	DDX11	DEAD/H (Asp-Glu-Ala-Asp/His) box polypeptide 11 (CHL1-like helicase homolog, S. cerevisiae)	0.0003	0.0311	22.79	36.6	0.62
602	239503_at	NA	NA	0.0003	0.0311	36.79	22.92	1.6
603	208289_s_at	EI24	etoposide induced 2.4 mRNA	0.0003	0.0311	811.2	505.69	1.6
604	218168_s_at	CABC1	chaperone, ABC1 activity of bc1 complex homolog (S. pombe)	0.0003	0.0311	335.04	208.85	1.6
605	209832_s_at	CDT1	chromatin licensing and DNA replication factor 1	0.0003	0.0313	95.14	152.54	0.62
606	203184_at	FBN2	fibrillin 2	0.0003	0.0313	80.56	50.27	1.6
607	211851_x_at	BRCA1	breast cancer 1, early onset	0.0003	0.0313	83.27	133.45	0.62
608	217743_s_at	TMEM30A	transmembrane protein 30A	0.0003	0.0313	644.37	401.99	1.6
609	224829_at	CPEB4	cytoplasmic polyadenylation element binding protein 4	0.0004	0.0315	97.55	60.9	1.6
610	242017_at	NA	NA	0.0004	0.0316	15.7	9.8	1.6
611	204955_at	SRPX	sushi-repeat-containing protein, X-linked	0.0004	0.0318	233.31	145.77	1.6
612	237215_s_at	TFRC	transferrin receptor (p90, CD71)	0.0004	0.0318	139.61	223.39	0.62
613	1557918_s_at	SLC16A1	solute carrier family 16, member 1 (monocarboxylic acid transporter 1)	0.0004	0.0322	269.37	430.53	0.63
614	206693_at	IL7	interleukin 7	0.0004	0.0322	26.5	16.57	1.6
615	213954_at	FAM169A	family with sequence similarity 169, member A	0.0004	0.0322	118.21	73.96	1.6
616	232914_s_at	SYTL2	synaptotagmin-like 2	0.0004	0.0322	24.74	15.48	1.6
617	233820_at	NA	NA	0.0004	0.0322	17.37	10.87	1.6
618	202832_at	GCC2	GRIP and coiled-coil domain containing 2	0.0004	0.0324	211.63	132.52	1.6
619	213152_s_at	SFRS2B	splicing factor, arginine/serine-rich 2B	0.0004	0.0324	452.26	283.23	1.6
620	221658_s_at	IL21R	interleukin 21 receptor	0.0004	0.0324	33.89	21.23	1.6
621	225573_at	ACAD11	acyl-Coenzyme A dehydrogenase family, member 11	0.0004	0.0324	56.85	35.61	1.6
622	225327_at	KIAA1370	KIAA1370	0.0004	0.0326	293.3	183.82	1.6
623	203065_s_at	CAV1	caveolin 1, caveolae protein, 22kDa	0.0004	0.0328	360.03	225.89	1.59
624	205229_s_at	COCH	coagulation factor C homolog, cochlin (Limulus polyphemus)	0.0004	0.0328	244.04	389.04	0.63
625	206237_s_at	NRG1	neuregulin 1	0.0004	0.0328	68.67	43.08	1.59
626	206298_at	ARHGAP22	Rho GTPase activating protein 22	0.0004	0.0328	88.44	55.49	1.59
627	213765_at	MFAP5	microfibrillar associated protein 5	0.0004	0.0328	39.61	24.84	1.59
628	36711_at	MAFF	v-maf musculoaponeurotic fibrosarcoma oncogene homolog F (avian)	0.0004	0.0328	97.99	61.48	1.59
629	208358_s_at	UGT8	UDP glycosyltransferase 8	0.0004	0.0329	90.75	144.6	0.63
630	238430_x_at	SLFN5	schlafen family member 5	0.0004	0.0332	104.34	65.54	1.59
631	211020_at	GCNT2	glucosaminyl (N-acetyl) transferase 2, I-branching enzyme (I blood group)	0.0004	0.0333	32.05	20.14	1.59
632	235154_at	TAF3	TAF3 RNA polymerase II, TATA box binding protein (TBP)-associated factor, 140kDa	0.0004	0.0333	78.42	49.27	1.59
633	213836_s_at	WIPI1	WD repeat domain, phosphoinositide interacting 1	0.0004	0.0333	114.41	71.91	1.59
634	223387_at	ZFYVE1	zinc finger, FYVE domain containing 1	0.0004	0.0334	261.9	164.66	1.59
635	223785_at	FANCI	Fanconi anemia, complementation group I	0.0004	0.0336	79.57	126.51	0.63
636	201888_s_at	IL13RA1	interleukin 13 receptor, alpha 1	0.0004	0.0341	81.92	51.59	1.59
637	210983_s_at	MCM7	minichromosome maintenance complex component 7	0.0004	0.0341	1018.59	1617.44	0.63
638	220011_at	C1orf135	chromosome 1 open reading frame 135	0.0004	0.0344	56.58	89.77	0.63
639	234929_s_at	SPATA7	spermatogenesis associated 7	0.0004	0.0347	106.09	66.9	1.59
640	229936_at	GFRA3	GDNF family receptor alpha 3	0.0004	0.0347	110.99	175.95	0.63
641	226221_at	KIAA1432	KIAA1432	0.0004	0.0348	222.98	140.68	1.58
642	206279_at	PRKY	protein kinase, Y-linked	0.0004	0.0348	34.28	21.63	1.58
643	52837_at	KIAA1644	KIAA1644	0.0004	0.035	47.43	29.94	1.58
644	213469_at	PGAP1	post-GPI attachment to proteins 1	0.0004	0.035	429.52	271.21	1.58
645	203846_at	TRIM32	tripartite motif-containing 32	0.0004	0.0356	475.41	300.59	1.58
646	227951_s_at	FAM98C	family with sequence similarity 98, member C	0.0004	0.0356	199.41	126.08	1.58
647	225876_at	NPAL3	NIPA-like domain containing 3	0.0004	0.0356	70.77	44.75	1.58
648	225239_at	NA	NA	0.0004	0.0357	15.62	9.88	1.58
649	231950_at	ZNF658	zinc finger protein 658	0.0004	0.0362	29.14	18.45	1.58
650	210452_x_at	CYP4F2	cytochrome P450, family 4, subfamily F, polypeptide 2	0.0004	0.0363	26.96	17.08	1.58
651	210689_at	CLDN14	claudin 14	0.0004	0.0363	100.29	63.52	1.58
652	219093_at	PID1	phosphotyrosine interaction domain containing 1	0.0004	0.0366	102.01	64.67	1.58
653	225975_at	PCDH18	protocadherin 18	0.0004	0.0366	355.63	561.01	0.63
654	221824_s_at	2011-03-08	membrane-associated ring finger (C3HC4) 8	0.0004	0.0368	255.95	162.33	1.58
655	228989_at	C18orf56	chromosome 18 open reading frame 56	0.0004	0.0369	39.39	24.99	1.58
656	210387_at	HIST1H2BG	histone cluster 1, H2bg	0.0004	0.0374	32.39	20.57	1.57
657	204421_s_at	FGF2	fibroblast growth factor 2 (basic)	0.0005	0.0376	254.81	161.89	1.57
658	223624_at	ANUBL1	AN1, ubiquitin-like, homolog (Xenopus laevis)	0.0005	0.0377	37.34	23.73	1.57
659	203573_s_at	RABGGTA	Rab geranylgeranyltransferase, alpha subunit	0.0005	0.0378	179.32	114.01	1.57
660	201300_s_at	PRNP	prion protein	0.0005	0.0383	1166.59	742.55	1.57
661	225626_at	PAG1	phosphoprotein associated with glycosphingolipid microdomains 1	0.0005	0.0383	176.15	112.12	1.57
662	235266_at	ATAD2	ATPase family, AAA domain containing 2	0.0005	0.0383	106.53	167.4	0.64
663	204527_at	MYO5A	myosin VA (heavy chain 12, myoxin)	0.0005	0.0383	79.47	50.6	1.57
664	201859_at	SRGN	serglycin	0.0005	0.0384	242.37	154.37	1.57
665	223800_s_at	LIMS3	LIM and senescent cell antigen-like domains 3	0.0005	0.0384	22.59	14.39	1.57
666	212966_at	HIC2	hypermethylated in cancer 2	0.0005	0.0385	123.01	78.37	1.57
667	212188_at	KCTD12	potassium channel tetramerisation domain containing 12	0.0005	0.0392	1785.62	1138.93	1.57
668	1555935_s_at	HUNK	hormonally up-regulated Neu-associated kinase	0.0005	0.0394	229.42	359.48	0.64
669	204722_at	SCN3B	sodium channel, voltage-gated, type III, beta	0.0005	0.0396	336.63	214.92	1.57
670	204401_at	KCNN4	potassium intermediate/small conductance calcium-activated channel, subfamily N, member 4	0.0005	0.0396	24.47	15.62	1.57
671	205393_s_at	CHEK1	CHK1 checkpoint homolog (S. pombe)	0.0005	0.0398	245.32	384.03	0.64
672	226803_at	CHMP4C	chromatin modifying protein 4C	0.0005	0.0398	39.33	25.13	1.57
673	218115_at	ASF1B	ASF1 anti-silencing function 1 homolog B (S. cerevisiae)	0.0005	0.04	185.19	289.74	0.64
674	230012_at	C17orf44	chromosome 17 open reading frame 44	0.0005	0.0401	37.16	23.76	1.56
675	234990_at	CBX5	chromobox homolog 5 (HP1 alpha homolog, Drosophila)	0.0005	0.0404	101.41	158.51	0.64
676	202935_s_at	SOX9	SRY (sex determining region Y)-box 9	0.0005	0.0405	378.87	242.44	1.56
677	208795_s_at	MCM7	minichromosome maintenance complex component 7	0.0005	0.0405	790.16	1234.63	0.64
678	235745_at	ERN1	endoplasmic reticulum to nucleus signaling 1	0.0005	0.0407	54.22	34.71	1.56
679	237945_at	NA	NA	0.0005	0.041	42.14	27	1.56
680	205825_at	PCSK1	proprotein convertase subtilisin/kexin type 1	0.0005	0.0411	63.22	98.65	0.64
681	205383_s_at	ZBTB20	zinc finger and BTB domain containing 20	0.0005	0.0414	244.34	156.68	1.56
682	243982_at	KLHL28	kelch-like 28 (Drosophila)	0.0005	0.0414	25.73	16.5	1.56
683	204767_s_at	FEN1	flap structure-specific endonuclease 1	0.0005	0.0414	1289.22	2010.09	0.64
684	211555_s_at	GUCY1B3	guanylate cyclase 1, soluble, beta 3	0.0005	0.0414	24.52	38.23	0.64
685	209318_x_at	PLAGL1	pleiomorphic adenoma gene-like 1	0.0005	0.0417	30.3	19.44	1.56
686	224583_at	COTL1	coactosin-like 1 (Dictyostelium)	0.0005	0.0417	193.21	124.01	1.56
687	236090_at	NA	NA	0.0005	0.0417	68.98	107.46	0.64
688	202533_s_at	DHFR	dihydrofolate reductase	0.0005	0.0417	230.42	358.93	0.64
689	209597_s_at	PNMA2	paraneoplastic antigen MA2	0.0005	0.0417	85.95	133.87	0.64
690	236656_s_at	LOC100130506	hypothetical protein LOC100130506	0.0005	0.0417	32.11	20.62	1.56
691	1558678_s_at	MALAT1	metastasis associated lung adenocarcinoma transcript 1 (non-protein coding)	0.0005	0.0419	1122.86	721.33	1.56
692	211756_at	PTHLH	parathyroid hormone-like hormone	0.0005	0.0419	61.98	39.81	1.56
693	242856_at	NA	NA	0.0005	0.0419	93.87	60.31	1.56
694	210904_s_at	IL13RA1	interleukin 13 receptor, alpha 1	0.0005	0.0421	85.39	54.88	1.56
695	203210_s_at	RFC5	replication factor C (activator 1) 5, 36.5kDa	0.0005	0.0421	186.93	290.81	0.64
696	209369_at	ANXA3	annexin A3	0.0005	0.0422	72.79	46.81	1.56
697	212022_s_at	MKI67	antigen identified by monoclonal antibody Ki-67	0.0005	0.0422	331.04	514.83	0.64
698	218924_s_at	CTBS	chitobiase, di-N-acetyl-	0.0005	0.0422	72.38	46.54	1.56
699	228401_at	ATAD2	ATPase family, AAA domain containing 2	0.0005	0.0423	115.94	180.22	0.64
700	201186_at	LRPAP1	low density lipoprotein receptor-related protein associated protein 1	0.0005	0.0424	349.91	225.2	1.55
701	202864_s_at	SP100	SP100 nuclear antigen	0.0005	0.0424	47.79	30.76	1.55
702	205699_at	MAP2K6	mitogen-activated protein kinase kinase 6	0.0005	0.0424	31.57	49.06	0.64
703	224973_at	FAM46A	family with sequence similarity 46, member A	0.0005	0.0424	24.37	15.69	1.55
704	209099_x_at	JAG1	jagged 1 (Alagille syndrome)	0.0005	0.0426	765.1	492.68	1.55
705	211804_s_at	CDK2	cyclin-dependent kinase 2	0.0005	0.0426	177.05	274.96	0.64
706	226600_at	TMTC3	transmembrane and tetratricopeptide repeat containing 3	0.0006	0.0427	351.8	226.61	1.55
707	238902_at	PCMTD1	protein-L-isoaspartate (D-aspartate) O-methyltransferase domain containing 1	0.0006	0.0427	16.88	10.87	1.55
708	244463_at	ADAM23	ADAM metallopeptidase domain 23	0.0006	0.0428	102.86	66.28	1.55
709	1553105_s_at	DSG2	desmoglein 2	0.0006	0.0429	56.75	36.57	1.55
710	222361_at	LOC643224	tubulin, beta 8 pseudogene	0.0006	0.043	30.97	19.97	1.55
711	233364_s_at	NA	NA	0.0006	0.043	52.36	33.76	1.55
712	210206_s_at	DDX11	DEAD/H (Asp-Glu-Ala-Asp/His) box polypeptide 11 (CHL1-like helicase homolog, S. cerevisiae)	0.0006	0.0434	37.03	57.38	0.65
713	48808_at	DHFR	dihydrofolate reductase	0.0006	0.0436	695.38	1077.37	0.65
714	1559355_at	NXPH2	neurexophilin 2	0.0006	0.0437	24.9	38.57	0.65
715	226839_at	NR2C2AP	nuclear receptor 2C2-associated protein	0.0006	0.0442	123.68	191.4	0.65
716	231111_at	NA	NA	0.0006	0.0442	18.87	12.2	1.55
717	203510_at	MET	met proto-oncogene (hepatocyte growth factor receptor)	0.0006	0.0443	120.12	77.65	1.55
718	207703_at	NLGN4Y	neuroligin 4, Y-linked	0.0006	0.0443	133.25	86.14	1.55
719	232087_at	CXorf23	chromosome X open reading frame 23	0.0006	0.0444	44.03	28.47	1.55
720	232090_at	LOC100128178	similar to hCG2041313	0.0006	0.0444	97.62	63.12	1.55
721	224856_at	FKBP5	FK506 binding protein 5	0.0006	0.0447	344.52	532.51	0.65
722	1558010_s_at	SLC1A2	solute carrier family 1 (glial high affinity glutamate transporter), member 2	0.0006	0.045	16.26	25.1	0.65
723	1558027_s_at	PRKAB2	protein kinase, AMP-activated, beta 2 non-catalytic subunit	0.0006	0.045	136.88	88.65	1.54
724	201163_s_at	IGFBP7	insulin-like growth factor binding protein 7	0.0006	0.045	1311.76	849.68	1.54
725	202551_s_at	CRIM1	cysteine rich transmembrane BMP regulator 1 (chordin-like)	0.0006	0.045	287.46	186.16	1.54
726	211162_x_at	SCD	stearoyl-CoA desaturase (delta-9-desaturase)	0.0006	0.045	177.69	274.47	0.65
727	215411_s_at	TRAF3IP2	TRAF3 interacting protein 2	0.0006	0.045	202.64	131.23	1.54
728	224989_at	NA	NA	0.0006	0.045	121.31	78.57	1.54
729	225481_at	FRMD6	FERM domain containing 6	0.0006	0.045	1278.6	827.97	1.54
730	202338_at	TK1	thymidine kinase 1, soluble	0.0006	0.045	367.79	567.62	0.65
731	228737_at	TOX2	TOX high mobility group box family member 2	0.0006	0.045	43.87	28.42	1.54
732	235625_at	VPS41	vacuolar protein sorting 41 homolog (S. cerevisiae)	0.0006	0.045	55.98	36.27	1.54
733	218719_s_at	GINS3	GINS complex subunit 3 (Psf3 homolog)	0.0006	0.045	278.59	429.91	0.65
734	216828_at	NA	NA	0.0006	0.045	14.52	9.41	1.54
735	229288_at	EPHA7	EPH receptor A7	0.0006	0.045	53.49	82.52	0.65
736	212538_at	DOCK9	dedicator of cytokinesis 9	0.0006	0.0451	17.58	11.39	1.54
737	226545_at	CD109	CD109 molecule	0.0006	0.0451	102.6	66.52	1.54
738	39249_at	AQP3	aquaporin 3 (Gill blood group)	0.0006	0.0454	93.58	60.7	1.54
739	226456_at	C16orf75	chromosome 16 open reading frame 75	0.0006	0.0461	346.94	534.17	0.65
740	229569_at	NA	NA	0.0006	0.0461	91.52	140.91	0.65
741	230312_at	NA	NA	0.0006	0.0464	37.23	57.29	0.65
742	1554455_at	LINS1	lines homolog 1 (Drosophila)	0.0006	0.0466	39.83	25.89	1.54
743	228697_at	HINT3	histidine triad nucleotide binding protein 3	0.0006	0.0466	105.51	68.6	1.54
744	232752_at	NA	NA	0.0006	0.0466	55.16	35.86	1.54
745	224130_s_at	SRA1	steroid receptor RNA activator 1	0.0006	0.0467	455.35	296.12	1.54
746	242121_at	RLIM	ring finger protein, LIM domain interacting	0.0006	0.0469	33.18	21.58	1.54
747	211919_s_at	CXCR4	chemokine (C-X-C motif) receptor 4	0.0006	0.0469	163.05	250.58	0.65
748	213342_at	YAP1	Yes-associated protein 1, 65kDa	0.0006	0.0469	83.61	54.4	1.54
749	203747_at	AQP3	aquaporin 3 (Gill blood group)	0.0006	0.0471	83.88	54.6	1.54
750	214190_x_at	GGA2	golgi associated, gamma adaptin ear containing, ARF binding protein 2	0.0006	0.0471	68.13	104.66	0.65
751	1552306_at	ALG10	asparagine-linked glycosylation 10, alpha-1,2-glucosyltransferase homolog (S. pombe)	0.0006	0.0471	38.37	24.99	1.54
752	210074_at	CTSL2	cathepsin L2	0.0006	0.0471	516.91	336.57	1.54
753	201969_at	NASP	nuclear autoantigenic sperm protein (histone-binding)	0.0007	0.0473	310.04	475.98	0.65
754	225081_s_at	CDCA7L	cell division cycle associated 7-like	0.0007	0.0473	293.56	450.66	0.65
755	202211_at	ARFGAP3	ADP-ribosylation factor GTPase activating protein 3	0.0007	0.0474	490.04	319.27	1.53
756	204967_at	SHROOM2	shroom family member 2	0.0007	0.0474	79.07	51.53	1.53
757	222795_s_at	PLCXD1	phosphatidylinositol-specific phospholipase C, X domain containing 1	0.0007	0.0474	56.26	86.33	0.65
758	238600_at	JAKMIP1	janus kinase and microtubule interacting protein 1	0.0007	0.0474	61.64	94.58	0.65
759	212836_at	POLD3	polymerase (DNA-directed), delta 3, accessory subunit	0.0007	0.0474	148.75	228.18	0.65
760	218674_at	C5orf44	chromosome 5 open reading frame 44	0.0007	0.0474	101.17	65.95	1.53
761	230285_at	SVIP	small VCP/p97-interacting protein	0.0007	0.0474	89.23	136.9	0.65
762	221009_s_at	ANGPTL4	angiopoietin-like 4	0.0007	0.0474	65.91	42.97	1.53
763	224156_x_at	IL17RB	interleukin 17 receptor B	0.0007	0.0477	45.31	69.47	0.65
764	232899_at	MGC2752	hypothetical LOC65996	0.0007	0.0477	147.42	96.16	1.53
765	203385_at	DGKA	diacylglycerol kinase, alpha 80kDa	0.0007	0.0479	115.41	75.31	1.53
766	203209_at	RFC5	replication factor C (activator 1) 5, 36.5kDa	0.0007	0.0481	368.93	565.15	0.65
767	1568619_s_at	ITPRIPL2	inositol 1,4,5-triphosphate receptor interacting protein-like 2	0.0007	0.0481	276.59	180.58	1.53
768	238520_at	TRERF1	transcriptional regulating factor 1	0.0007	0.0481	33.85	51.84	0.65
769	206879_s_at	NRG2	neuregulin 2	0.0007	0.0484	35.21	23	1.53
770	213880_at	LGR5	leucine-rich repeat-containing G protein-coupled receptor 5	0.0007	0.0484	949.86	620.59	1.53
771	230660_at	SERTAD4	SERTA domain containing 4	0.0007	0.0488	130.61	199.77	0.65
772	235507_at	PCMTD1	protein-L-isoaspartate (D-aspartate) O-methyltransferase domain containing 1	0.0007	0.0493	79.99	52.33	1.53
773	220494_s_at	NA	NA	0.0007	0.0494	94.99	145.16	0.65
774	213425_at	WNT5A	wingless-type MMTV integration site family, member 5A	0.0007	0.0496	388.71	254.45	1.53
775	235308_at	ZBTB20	zinc finger and BTB domain containing 20	0.0007	0.0498	225.1	147.41	1.53
776	243840_at	NA	NA	0.0007	0.0498	40.91	62.47	0.65
777	211713_x_at	KIAA0101	KIAA0101	0.0007	0.0499	192.94	294.56	0.66
778	225977_at	PCDH18	protocadherin 18	0.0007	0.0502	82.61	126.06	0.66
779	227443_at	C9orf150	chromosome 9 open reading frame 150	0.0007	0.0506	114.22	74.9	1.53
780	223174_at	BTBD10	BTB (POZ) domain containing 10	0.0007	0.0507	553.51	363.05	1.52
781	238852_at	NA	NA	0.0007	0.0507	21.13	13.86	1.52
782	208296_x_at	TNFAIP8	tumor necrosis factor, alpha-induced protein 8	0.0007	0.0507	171.09	112.24	1.52
783	208955_at	DUT	deoxyuridine triphosphatase	0.0007	0.0507	419.68	639.71	0.66
784	235318_at	FBN1	fibrillin 1	0.0007	0.0509	91.13	59.8	1.52
785	204723_at	SCN3B	sodium channel, voltage-gated, type III, beta	0.0007	0.0511	293.18	192.47	1.52
786	232429_at	NA	NA	0.0007	0.0512	20.79	13.65	1.52
787	219271_at	GALNT14	UDP-N-acetyl-alpha-D-galactosamine:polypeptide N-acetylgalactosaminyltransferase 14 (GalNAc-T14)	0.0007	0.0513	294.7	448.71	0.66
788	205990_s_at	WNT5A	wingless-type MMTV integration site family, member 5A	0.0007	0.0515	724.74	476.14	1.52
789	229070_at	C6orf105	chromosome 6 open reading frame 105	0.0007	0.0517	18.27	12.01	1.52
790	238977_at	MCM6	minichromosome maintenance complex component 6	0.0007	0.0517	36	54.77	0.66
791	201032_at	BLCAP	bladder cancer associated protein	0.0008	0.0518	1143.84	752.08	1.52
792	224443_at	C1orf97	chromosome 1 open reading frame 97	0.0008	0.0518	22.47	14.77	1.52
793	226473_at	CBX2	chromobox homolog 2 (Pc class homolog, Drosophila)	0.0008	0.0518	726.48	1104.91	0.66
794	218951_s_at	PLCXD1	phosphatidylinositol-specific phospholipase C, X domain containing 1	0.0008	0.0522	157.3	239.08	0.66
795	205194_at	PSPH	phosphoserine phosphatase	0.0008	0.0529	160.18	105.5	1.52
796	205207_at	IL6	interleukin 6 (interferon, beta 2)	0.0008	0.0529	220.43	145.17	1.52
797	206924_at	IL11	interleukin 11	0.0008	0.0529	79.9	52.62	1.52
798	235007_at	BBS7	Bardet-Biedl syndrome 7	0.0008	0.0531	79.07	52.09	1.52
799	204333_s_at	AGA	aspartylglucosaminidase	0.0008	0.0531	83.62	55.11	1.52
800	212858_at	PAQR4	progestin and adipoQ receptor family member IV	0.0008	0.0531	77.66	117.85	0.66
801	209756_s_at	MYCN	v-myc myelocytomatosis viral related oncogene, neuroblastoma derived (avian)	0.0008	0.0532	425.18	645.09	0.66
802	225809_at	DKFZP564O0823	DKFZP564O0823 protein	0.0008	0.0532	151.79	100.05	1.52
803	201474_s_at	ITGA3	integrin, alpha 3 (antigen CD49C, alpha 3 subunit of VLA-3 receptor)	0.0008	0.0533	74.14	48.88	1.52
804	231720_s_at	JAM3	junctional adhesion molecule 3	0.0008	0.0535	97.67	148.1	0.66
805	203736_s_at	PPFIBP1	PTPRF interacting protein, binding protein 1 (liprin beta 1)	0.0008	0.0537	22.74	15	1.52
806	218967_s_at	PTER	phosphotriesterase related	0.0008	0.0537	19.65	12.96	1.52
807	238889_at	AGBL5	ATP/GTP binding protein-like 5	0.0008	0.0538	45.23	29.85	1.52
808	228242_at	N4BP2	NEDD4 binding protein 2	0.0008	0.0538	365.23	241.04	1.52
809	235252_at	KSR1	kinase suppressor of ras 1	0.0008	0.0538	93.68	61.83	1.52
810	206052_s_at	SLBP	stem-loop binding protein	0.0008	0.0545	711.31	1076.65	0.66
811	218718_at	PDGFC	platelet derived growth factor C	0.0008	0.0545	837.2	553.13	1.51
812	213256_at	2011-03-03	membrane-associated ring finger (C3HC4) 3	0.0008	0.0547	20.02	13.23	1.51
813	221986_s_at	KLHL24	kelch-like 24 (Drosophila)	0.0008	0.0547	59.36	39.24	1.51
814	223160_s_at	SMEK1	SMEK homolog 1, suppressor of mek1 (Dictyostelium)	0.0008	0.0551	688.29	455.16	1.51
815	1568997_at	NA	NA	0.0008	0.0553	15.14	22.89	0.66
816	238815_at	LRRTM1	leucine rich repeat transmembrane neuronal 1	0.0008	0.0553	81.84	123.7	0.66
817	235388_at	CHD9	chromodomain helicase DNA binding protein 9	0.0008	0.0554	28.45	18.83	1.51
818	232164_s_at	EPPK1	epiplakin 1	0.0008	0.0555	15.29	10.12	1.51
819	204030_s_at	SCHIP1	schwannomin interacting protein 1	0.0008	0.0557	2300.36	1522.9	1.51
820	216250_s_at	LPXN	leupaxin	0.0008	0.0558	41.89	27.74	1.51
821	205555_s_at	MSX2	msh homeobox 2	0.0008	0.0559	477.73	316.4	1.51
822	222719_s_at	PDGFC	platelet derived growth factor C	0.0008	0.0561	180.97	119.89	1.51
823	204254_s_at	VDR	vitamin D (1,25- dihydroxyvitamin D3) receptor	0.0008	0.0562	66.29	43.93	1.51
824	204236_at	FLI1	Friend leukemia virus integration 1	0.0008	0.0562	141.16	93.54	1.51
825	201117_s_at	CPE	carboxypeptidase E	0.0009	0.0564	1198.79	794.68	1.51
826	230136_at	LOC400099	hypothetical gene supported by BC024195	0.0009	0.0564	43.96	29.15	1.51
827	229581_at	ELFN1	extracellular leucine-rich repeat and fibronectin type III domain containing 1	0.0009	0.057	176.26	116.94	1.51
828	221059_s_at	CHST6	carbohydrate (N-acetylglucosamine 6-O) sulfotransferase 6	0.0009	0.057	222.89	147.9	1.51
829	226539_s_at	DDX54	DEAD (Asp-Glu-Ala-Asp) box polypeptide 54	0.0009	0.0576	57.55	38.22	1.51
830	229435_at	GLIS3	GLIS family zinc finger 3	0.0009	0.0576	48.84	32.43	1.51
831	232099_at	PCDHB16	protocadherin beta 16	0.0009	0.0577	73.54	48.84	1.51
832	211692_s_at	BBC3	BCL2 binding component 3	0.0009	0.058	166.7	110.8	1.5
833	215388_s_at	CFHR1	complement factor H-related 1	0.0009	0.058	73.91	49.12	1.5
834	221779_at	MICALL1	MICAL-like 1	0.0009	0.058	311.67	207.15	1.5
835	226272_at	RCAN3	RCAN family member 3	0.0009	0.058	28.22	18.75	1.5
836	228647_at	LOC100049716	hypothetical protein LOC100049716	0.0009	0.058	44.39	29.51	1.5
837	236984_at	C4orf26	chromosome 4 open reading frame 26	0.0009	0.058	14.7	9.77	1.5
838	209292_at	ID4	inhibitor of DNA binding 4, dominant negative helix-loop-helix protein	0.0009	0.0581	51.5	34.24	1.5
839	239680_at	NA	NA	0.0009	0.0581	29.91	44.99	0.66
840	223535_at	NUDT12	nudix (nucleoside diphosphate linked moiety X)-type motif 12	0.0009	0.0587	46.17	30.72	1.5
841	219306_at	KIF15	kinesin family member 15	0.0009	0.0587	268.47	403.44	0.67
842	209201_x_at	CXCR4	chemokine (C-X-C motif) receptor 4	0.0009	0.0589	144.27	216.73	0.67
843	222309_at	C6orf62	chromosome 6 open reading frame 62	0.0009	0.0589	24.61	16.38	1.5
844	227412_at	PPP1R3E	protein phosphatase 1, regulatory (inhibitor) subunit 3E	0.0009	0.0592	14.24	21.39	0.67
845	1556213_a_at	BTG3	BTG family, member 3	0.0009	0.0597	69.46	46.29	1.5
846	204222_s_at	GLIPR1	GLI pathogenesis-related 1	0.0009	0.0597	571.46	380.99	1.5
847	204441_s_at	POLA2	polymerase (DNA directed), alpha 2 (70kD subunit)	0.0009	0.0597	270.4	405.59	0.67
848	212092_at	PEG10	paternally expressed 10	0.0009	0.0597	299.77	449.75	0.67
849	219687_at	HHAT	hedgehog acyltransferase	0.0009	0.0597	98.61	65.73	1.5
850	226066_at	MITF	microphthalmia-associated transcription factor	0.0009	0.0597	31.38	20.92	1.5
851	244397_at	NA	NA	0.0009	0.0597	83.08	55.38	1.5
852	205733_at	BLM	Bloom syndrome	0.0009	0.0599	189.04	283.47	0.67
853	219237_s_at	DNAJB14	DnaJ (Hsp40) homolog, subfamily B, member 14	0.0009	0.06	127.23	84.86	1.5
854	218430_s_at	RFX7	regulatory factor X, 7	0.0009	0.0605	174.29	116.33	1.5
855	241407_at	NA	NA	0.0009	0.0605	48.46	32.35	1.5
856	200736_s_at	GPX1	glutathione peroxidase 1	0.001	0.0606	3171.98	2117.97	1.5
857	206102_at	GINS1	GINS complex subunit 1 (Psf1 homolog)	0.001	0.0606	566.3	847.96	0.67
858	206675_s_at	SKIL	SKI-like oncogene	0.001	0.0606	29.75	19.87	1.5
859	217678_at	SLC7A11	solute carrier family 7, (cationic amino acid transporter, y+ system) member 11	0.001	0.0606	266.83	178.16	1.5
860	219688_at	BBS7	Bardet-Biedl syndrome 7	0.001	0.0606	120.41	80.4	1.5
861	230147_at	F2RL2	coagulation factor II (thrombin) receptor-like 2	0.001	0.0606	74.81	49.96	1.5
862	236170_x_at	NA	NA	0.001	0.0607	39.21	26.19	1.5
863	202073_at	OPTN	optineurin	0.001	0.0609	76.15	50.89	1.5
864	204428_s_at	LCAT	lecithin-cholesterol acyltransferase	0.001	0.0609	25.41	16.98	1.5
865	214046_at	FUT9	fucosyltransferase 9 (alpha (1,3) fucosyltransferase)	0.001	0.0609	113.61	75.93	1.5
866	220368_s_at	SMEK1	SMEK homolog 1, suppressor of mek1 (Dictyostelium)	0.001	0.0609	645.26	431.23	1.5
867	232401_at	KCNS2	potassium voltage-gated channel, delayed-rectifier, subfamily S, member 2	0.001	0.0609	16.4	10.96	1.5
868	1553960_at	SNX21	sorting nexin family member 21	0.001	0.061	103.45	69.15	1.5
869	209061_at	NCOA3	nuclear receptor coactivator 3	0.001	0.061	132.63	88.67	1.5
870	204682_at	LTBP2	latent transforming growth factor beta binding protein 2	0.001	0.0611	346.25	231.53	1.5
871	226390_at	STARD4	StAR-related lipid transfer (START) domain containing 4	0.001	0.0615	754.93	505.09	1.49
872	45633_at	GINS3	GINS complex subunit 3 (Psf3 homolog)	0.001	0.0615	185.33	277.02	0.67
873	224937_at	PTGFRN	prostaglandin F2 receptor negative regulator	0.001	0.0618	828.79	554.74	1.49
874	229830_at	PDGFA	platelet-derived growth factor alpha polypeptide	0.001	0.0618	128.48	86	1.49
875	202609_at	EPS8	epidermal growth factor receptor pathway substrate 8	0.001	0.0618	121.76	81.52	1.49
876	231202_at	ALDH1L2	aldehyde dehydrogenase 1 family, member L2	0.001	0.0618	125.43	83.97	1.49
877	1554767_s_at	CRYZL1	crystallin, zeta (quinone reductase)-like 1	0.001	0.0619	166.47	111.47	1.49
878	225946_at	RASSF8	Ras association (RalGDS/AF-6) domain family (N-terminal) member 8	0.001	0.0619	159.37	106.72	1.49
879	1552754_a_at	CADM2	cell adhesion molecule 2	0.001	0.0622	85.92	57.55	1.49
880	1553533_at	JPH1	junctophilin 1	0.001	0.0624	14.44	21.55	0.67
881	208149_x_at	DDX11	DEAD/H (Asp-Glu-Ala-Asp/His) box polypeptide 11 (CHL1-like helicase homolog, S. cerevisiae)	0.001	0.0624	124.24	185.4	0.67
882	222240_s_at	ISYNA1	inositol-3-phosphate synthase 1	0.001	0.0624	331.52	222.18	1.49
883	228221_at	SLC44A3	solute carrier family 44, member 3	0.001	0.0624	12.37	8.29	1.49
884	203821_at	HBEGF	heparin-binding EGF-like growth factor	0.001	0.0624	218.42	146.41	1.49
885	222518_at	ARFGEF2	ADP-ribosylation factor guanine nucleotide-exchange factor 2 (brefeldin A-inhibited)	0.001	0.0624	146.54	98.24	1.49
886	225308_s_at	TANC1	tetratricopeptide repeat, ankyrin repeat and coiled-coil containing 1	0.001	0.0624	501.73	336.36	1.49
887	226142_at	GLIPR1	GLI pathogenesis-related 1	0.001	0.0624	252.09	169.01	1.49
888	235456_at	NA	NA	0.001	0.0624	234.32	157.1	1.49
889	212611_at	DTX4	deltex homolog 4 (Drosophila)	0.001	0.0628	52.05	34.91	1.49
890	226888_at	CSNK1G1	casein kinase 1, gamma 1	0.001	0.063	401.15	269.16	1.49
891	224828_at	CPEB4	cytoplasmic polyadenylation element binding protein 4	0.001	0.0631	66.2	44.42	1.49
892	201278_at	DAB2	disabled homolog 2, mitogen-responsive phosphoprotein (Drosophila)	0.001	0.0635	100.48	67.46	1.49
893	1559141_s_at	FAM87A	family with sequence similarity 87, member A	0.001	0.0638	15.56	10.45	1.49
894	235299_at	NA	NA	0.001	0.0638	29.09	19.54	1.49
895	202193_at	LIMK2	LIM domain kinase 2	0.0011	0.0642	270.63	181.86	1.49
896	233827_s_at	SUPT16H	suppressor of Ty 16 homolog (S. cerevisiae)	0.0011	0.0642	712.55	1060.32	0.67
897	228304_at	RBM43	RNA binding motif protein 43	0.0011	0.0649	32.12	21.6	1.49
898	236448_at	UNC5A	unc-5 homolog A (C. elegans)	0.0011	0.0653	110.21	163.78	0.67
899	205331_s_at	REEP2	receptor accessory protein 2	0.0011	0.0654	303.62	204.32	1.49
900	205234_at	SLC16A4	solute carrier family 16, member 4 (monocarboxylic acid transporter 5)	0.0011	0.0657	11.41	7.68	1.49
901	202177_at	GAS6	growth arrest-specific 6	0.0011	0.0658	175.21	117.99	1.49
902	213764_s_at	MFAP5	microfibrillar associated protein 5	0.0011	0.0658	37.64	25.35	1.48
903	218846_at	MED23	mediator complex subunit 23	0.0011	0.0658	200.47	135.01	1.48
904	202587_s_at	AK1	adenylate kinase 1	0.0011	0.0659	650.94	438.47	1.48
905	227133_at	CXorf39	chromosome X open reading frame 39	0.0011	0.0659	74.91	50.45	1.48
906	241801_at	PGAP1	post-GPI attachment to proteins 1	0.0011	0.0659	156.16	105.2	1.48
907	1553120_at	CLSPN	claspin homolog (Xenopus laevis)	0.0011	0.0659	17.39	25.82	0.67
908	226752_at	FAM174A	family with sequence similarity 174, member A	0.0011	0.0659	290.63	195.81	1.48
909	214497_s_at	NHLH2	nescient helix loop helix 2	0.0011	0.0659	31.04	20.91	1.48
910	214760_at	ZNF337	zinc finger protein 337	0.0011	0.0659	163.16	109.94	1.48
911	230270_at	PRPF38B	PRP38 pre-mRNA processing factor 38 (yeast) domain containing B	0.0011	0.0662	30.15	20.32	1.48
912	204358_s_at	FLRT2	fibronectin leucine rich transmembrane protein 2	0.0011	0.0662	68.41	46.12	1.48
913	202133_at	WWTR1	WW domain containing transcription regulator 1	0.0011	0.0662	222.43	149.95	1.48
914	208062_s_at	NRG2	neuregulin 2	0.0011	0.0665	20.71	13.97	1.48
915	219147_s_at	C9orf95	chromosome 9 open reading frame 95	0.0011	0.0665	52.03	35.09	1.48
916	218520_at	TBK1	TANK-binding kinase 1	0.0011	0.0666	292.33	197.21	1.48
917	232020_at	SMURF2	SMAD specific E3 ubiquitin protein ligase 2	0.0011	0.0666	172.65	116.47	1.48
918	232641_at	ZNF596	zinc finger protein 596	0.0011	0.0666	44.96	30.33	1.48
919	216945_x_at	PASK	PAS domain containing serine/threonine kinase	0.0011	0.0666	42.37	62.8	0.67
920	221081_s_at	DENND2D	DENN/MADD domain containing 2D	0.0011	0.0666	25.14	16.97	1.48
921	231227_at	NA	NA	0.0011	0.0666	149.75	101.05	1.48
922	239834_at	NA	NA	0.0011	0.0666	42.31	28.55	1.48
923	206561_s_at	AKR1B10	aldo-keto reductase family 1, member B10 (aldose reductase)	0.0011	0.0668	16.61	11.22	1.48
924	228949_at	GPR177	G protein-coupled receptor 177	0.0011	0.0668	103.05	69.57	1.48
925	235125_x_at	FAM73A	family with sequence similarity 73, member A	0.0011	0.0668	136.99	92.48	1.48
926	218196_at	OSTM1	osteopetrosis associated transmembrane protein 1	0.0011	0.0671	177.81	120.08	1.48
927	203394_s_at	HES1	hairy and enhancer of split 1, (Drosophila)	0.0011	0.0673	318.17	214.93	1.48
928	228438_at	LOC100132891	hypothetical protein LOC100132891	0.0011	0.0673	50.39	34.04	1.48
929	203355_s_at	PSD3	pleckstrin and Sec7 domain containing 3	0.0011	0.0675	581.5	392.95	1.48
930	204557_s_at	DZIP1	DAZ interacting protein 1	0.0012	0.0676	111.37	75.28	1.48
931	226158_at	KLHL24	kelch-like 24 (Drosophila)	0.0012	0.0676	245.55	165.95	1.48
932	201970_s_at	NASP	nuclear autoantigenic sperm protein (histone-binding)	0.0012	0.0677	1300.59	1923.86	0.68
933	222542_x_at	CABC1	chaperone, ABC1 activity of bc1 complex homolog (S. pombe)	0.0012	0.0677	54.76	37.02	1.48
934	217529_at	ORAI2	ORAI calcium release-activated calcium modulator 2	0.0012	0.0679	47.9	32.39	1.48
935	226492_at	SEMA6D	sema domain, transmembrane domain (TM), and cytoplasmic domain, (semaphorin) 6D	0.0012	0.0679	137.35	203.1	0.68
936	1554667_s_at	METTL8	methyltransferase like 8	0.0012	0.068	211.95	143.4	1.48
937	204252_at	CDK2	cyclin-dependent kinase 2	0.0012	0.068	286.63	423.64	0.68
938	204338_s_at	RGS4	regulator of G-protein signaling 4	0.0012	0.068	1207.07	1784.37	0.68
939	204728_s_at	WDHD1	WD repeat and HMG-box DNA binding protein 1	0.0012	0.068	42.9	63.42	0.68
940	214078_at	NA	NA	0.0012	0.068	119.02	80.53	1.48
941	225123_at	NA	NA	0.0012	0.068	329.17	222.66	1.48
942	209101_at	CTGF	connective tissue growth factor	0.0012	0.0682	1570.15	1062.61	1.48
943	214162_at	LOC284244	hypothetical protein LOC284244	0.0012	0.0687	90.97	61.61	1.48
944	221677_s_at	DONSON	downstream neighbor of SON	0.0012	0.0687	135.18	199.6	0.68
945	236841_at	WASH3P	WAS protein family homolog 3 pseudogene	0.0012	0.0687	62.42	42.26	1.48
946	226615_at	XPR1	xenotropic and polytropic retrovirus receptor	0.0012	0.0688	259.25	175.62	1.48
947	230379_x_at	C2orf56	chromosome 2 open reading frame 56	0.0012	0.0688	47.64	32.27	1.48
948	231726_at	PCDHB14	protocadherin beta 14	0.0012	0.0688	108.45	73.47	1.48
949	212492_s_at	JMJD2B	jumonji domain containing 2B	0.0012	0.0689	122.09	82.71	1.48
950	205238_at	TRMT2B	TRM2 tRNA methyltransferase 2 homolog B (S. cerevisiae)	0.0012	0.0691	27.36	40.36	0.68
951	205626_s_at	CALB1	calbindin 1, 28kDa	0.0012	0.0691	41.96	61.92	0.68
952	209849_s_at	RAD51C	RAD51 homolog C (S. cerevisiae)	0.0012	0.0691	1120.14	759.26	1.48
953	217901_at	DSG2	desmoglein 2	0.0012	0.0691	270.62	183.48	1.47
954	221805_at	NEFL	neurofilament, light polypeptide	0.0012	0.0691	1459.17	988.88	1.48
955	222729_at	FBXW7	F-box and WD repeat domain containing 7	0.0012	0.0691	285.26	193.39	1.48
956	231478_at	PDE4C	phosphodiesterase 4C, cAMP-specific (phosphodiesterase E1 dunce homolog, Drosophila)	0.0012	0.0691	9.8	6.64	1.48
957	238695_s_at	RAB39B	RAB39B, member RAS oncogene family	0.0012	0.0691	157.2	106.58	1.47
958	241682_at	KLHL23	kelch-like 23 (Drosophila)	0.0012	0.0691	349.51	515.5	0.68
959	203372_s_at	SOCS2	suppressor of cytokine signaling 2	0.0012	0.0691	143.05	210.95	0.68
960	224618_at	ROD1	ROD1 regulator of differentiation 1 (S. pombe)	0.0012	0.0694	150.58	102.14	1.47
961	228789_at	MTMR6	myotubularin related protein 6	0.0012	0.0695	26.31	17.85	1.47
962	228274_at	SDSL	serine dehydratase-like	0.0012	0.0697	37.29	25.31	1.47
963	224840_at	FKBP5	FK506 binding protein 5	0.0012	0.0699	638.41	940.58	0.68
964	1558105_a_at	NA	NA	0.0012	0.0699	36.69	24.9	1.47
965	211377_x_at	MYCN	v-myc myelocytomatosis viral related oncogene, neuroblastoma derived (avian)	0.0012	0.0699	460.37	678.22	0.68
966	1552921_a_at	FIGNL1	fidgetin-like 1	0.0012	0.0699	178.29	262.61	0.68
967	233849_s_at	ARHGAP5	Rho GTPase activating protein 5	0.0012	0.0701	112.72	76.54	1.47
968	204504_s_at	HIRIP3	HIRA interacting protein 3	0.0012	0.0704	300.03	441.69	0.68
969	221833_at	SIAH1	seven in absentia homolog 1 (Drosophila)	0.0012	0.0704	32.51	22.08	1.47
970	235615_at	PGGT1B	protein geranylgeranyltransferase type I, beta subunit	0.0013	0.0705	93.47	63.5	1.47
971	204558_at	RAD54L	RAD54-like (S. cerevisiae)	0.0013	0.0706	92.47	136.08	0.68
972	200704_at	LITAF	lipopolysaccharide-induced TNF factor	0.0013	0.0706	510.07	346.65	1.47
973	214913_at	ADAMTS3	ADAM metallopeptidase with thrombospondin type 1 motif, 3	0.0013	0.0706	59.39	87.4	0.68
974	242317_at	HIGD1A	HIG1 domain family, member 1A	0.0013	0.0709	62.44	42.45	1.47
975	224831_at	CPEB4	cytoplasmic polyadenylation element binding protein 4	0.0013	0.0712	121.93	82.92	1.47
976	239443_at	PCDHB6	protocadherin beta 6	0.0013	0.0712	126.58	86.09	1.47
977	202444_s_at	ERLIN1	ER lipid raft associated 1	0.0013	0.0713	136.2	200.2	0.68
978	218069_at	DCTPP1	dCTP pyrophosphatase 1	0.0013	0.0713	1000.99	1471.54	0.68
979	219038_at	MORC4	MORC family CW-type zinc finger 4	0.0013	0.0713	164.19	111.7	1.47
980	60474_at	FERMT1	fermitin family homolog 1 (Drosophila)	0.0013	0.0713	75.17	51.14	1.47
981	213523_at	CCNE1	cyclin E1	0.0013	0.0713	100.53	147.75	0.68
982	227140_at	NA	NA	0.0013	0.0715	2059.64	1401.61	1.47
983	201110_s_at	THBS1	thrombospondin 1	0.0013	0.0715	473.27	322.09	1.47
984	229302_at	TMEM178	transmembrane protein 178	0.0013	0.0715	41	60.24	0.68
985	229156_s_at	NA	NA	0.0013	0.0715	36.89	54.2	0.68
986	202311_s_at	COL1A1	collagen, type I, alpha 1	0.0013	0.072	865.29	589.29	1.47
987	1552309_a_at	NEXN	nexilin (F actin binding protein)	0.0013	0.0721	96.42	65.69	1.47
988	1565162_s_at	MGST1	microsomal glutathione S-transferase 1	0.0013	0.0721	433.95	295.72	1.47
989	201487_at	CTSC	cathepsin C	0.0013	0.0721	304.62	446.98	0.68
990	204736_s_at	CSPG4	chondroitin sulfate proteoglycan 4	0.0013	0.0721	38.76	26.41	1.47
991	206066_s_at	RAD51C	RAD51 homolog C (S. cerevisiae)	0.0013	0.0721	598.51	407.82	1.47
992	213083_at	SLC35D2	solute carrier family 35, member D2	0.0013	0.0721	57.44	39.12	1.47
993	219000_s_at	DSCC1	defective in sister chromatid cohesion 1 homolog (S. cerevisiae)	0.0013	0.0721	263.92	387.28	0.68
994	225968_at	PRICKLE2	prickle homolog 2 (Drosophila)	0.0013	0.0721	74.27	50.62	1.47
995	233142_at	NA	NA	0.0013	0.0721	95.25	139.77	0.68
996	240192_at	FLJ45983	hypothetical LOC399717	0.0013	0.0721	89.86	61.22	1.47
997	243502_at	GJC1	gap junction protein, gamma 1, 45kDa	0.0013	0.0721	125.93	184.88	0.68
998	1558692_at	C1orf85	chromosome 1 open reading frame 85	0.0013	0.0722	28.88	19.69	1.47
999	202755_s_at	GPC1	glypican 1	0.0013	0.0722	65.73	44.81	1.47
1000	219202_at	RHBDF2	rhomboid 5 homolog 2 (Drosophila)	0.0013	0.0722	34.61	23.59	1.47
1001	1559532_at	ARIH2	ariadne homolog 2 (Drosophila)	0.0013	0.0723	19.9	13.57	1.47
1002	214203_s_at	PRODH	proline dehydrogenase (oxidase) 1	0.0013	0.0723	25.36	17.29	1.47
1003	1554053_at	SPTLC1	serine palmitoyltransferase, long chain base subunit 1	0.0013	0.0723	40.09	27.34	1.47
1004	217728_at	S100A6	S100 calcium binding protein A6	0.0013	0.0725	823.08	561.43	1.47
1005	230006_s_at	SVIP	small VCP/p97-interacting protein	0.0013	0.0725	151.95	222.76	0.68
1006	218741_at	CENPM	centromere protein M	0.0013	0.0725	319.73	468.68	0.68
1007	234994_at	TMEM200A	transmembrane protein 200A	0.0013	0.0725	316.78	216.11	1.47
1008	213008_at	FANCI	Fanconi anemia, complementation group I	0.0013	0.0726	141.57	207.5	0.68
1009	233882_s_at	SEMA6D	sema domain, transmembrane domain (TM), and cytoplasmic domain, (semaphorin) 6D	0.0013	0.0726	43.85	64.26	0.68
1010	235033_at	NPEPL1	aminopeptidase-like 1	0.0013	0.0726	59.85	40.84	1.47
1011	228496_s_at	CRIM1	cysteine rich transmembrane BMP regulator 1 (chordin-like)	0.0013	0.0726	247.16	168.67	1.47
1012	200872_at	S100A10	S100 calcium binding protein A10	0.0013	0.0726	1304.15	890.15	1.47
1013	226222_at	KIAA1432	KIAA1432	0.0013	0.0726	113.53	77.48	1.47
1014	229194_at	PCGF5	polycomb group ring finger 5	0.0013	0.0726	60.39	41.22	1.47
1015	1557167_at	HCG11	HLA complex group 11	0.0014	0.0729	35.78	24.43	1.46
1016	234863_x_at	FBXO5	F-box protein 5	0.0014	0.0729	569.6	834.21	0.68
1017	1552486_s_at	LACTB	lactamase, beta	0.0014	0.073	20.83	14.22	1.46
1018	1554741_s_at	KGFLP1	keratinocyte growth factor-like protein 1	0.0014	0.073	24.2	16.53	1.46
1019	203225_s_at	RFK	riboflavin kinase	0.0014	0.073	434.62	296.84	1.46
1020	226725_at	NA	NA	0.0014	0.0731	85.2	58.2	1.46
1021	221097_s_at	KCNMB2	potassium large conductance calcium-activated channel, subfamily M, beta member 2	0.0014	0.0731	36.09	52.83	0.68
1022	227312_at	SNTB2	syntrophin, beta 2 (dystrophin-associated protein A1, 59kDa, basic component 2)	0.0014	0.0731	61.77	42.2	1.46
1023	227900_at	CBLB	Cas-Br-M (murine) ecotropic retroviral transforming sequence b	0.0014	0.0731	90.17	61.6	1.46
1024	211708_s_at	SCD	stearoyl-CoA desaturase (delta-9-desaturase)	0.0014	0.0733	213.12	311.84	0.68
1025	223690_at	LTBP2	latent transforming growth factor beta binding protein 2	0.0014	0.0733	226.91	155.07	1.46
1026	1555798_at	DKFZp761D1918	hypothetical protein DKFZp761D1918	0.0014	0.0733	11.91	8.14	1.46
1027	204475_at	MMP1	matrix metallopeptidase 1 (interstitial collagenase)	0.0014	0.0733	1645.2	1124.54	1.46
1028	227252_at	NA	NA	0.0014	0.0733	119.05	81.38	1.46
1029	225516_at	SLC7A2	solute carrier family 7 (cationic amino acid transporter, y+ system), member 2	0.0014	0.0736	95.23	139.27	0.68
1030	213506_at	F2RL1	coagulation factor II (thrombin) receptor-like 1	0.0014	0.0737	46.75	31.97	1.46
1031	224690_at	C20orf108	chromosome 20 open reading frame 108	0.0014	0.0739	1108.22	758.04	1.46
1032	201012_at	ANXA1	annexin A1	0.0014	0.074	993.34	679.55	1.46
1033	216255_s_at	GRM8	glutamate receptor, metabotropic 8	0.0014	0.074	55.09	80.52	0.68
1034	235852_at	STON2	stonin 2	0.0014	0.0742	37.4	25.59	1.46
1035	211006_s_at	KCNB1	potassium voltage-gated channel, Shab-related subfamily, member 1	0.0014	0.0743	71.43	48.89	1.46
1036	1552520_at	TMEM74	transmembrane protein 74	0.0014	0.0744	15.38	22.47	0.68
1037	201693_s_at	EGR1	early growth response 1	0.0014	0.0744	198.09	135.65	1.46
1038	212762_s_at	TCF7L2	transcription factor 7-like 2 (T-cell specific, HMG-box)	0.0014	0.0744	20.71	14.18	1.46
1039	218396_at	VPS13C	vacuolar protein sorting 13 homolog C (S. cerevisiae)	0.0014	0.0744	150.49	103.04	1.46
1040	219602_s_at	FAM38B	family with sequence similarity 38, member B	0.0014	0.0744	136.23	93.27	1.46
1041	225168_at	FRMD4A	FERM domain containing 4A	0.0014	0.0744	124.85	85.5	1.46
1042	227165_at	C13orf3	chromosome 13 open reading frame 3	0.0014	0.0744	169.25	247.19	0.68
1043	231920_s_at	CSNK1G1	casein kinase 1, gamma 1	0.0014	0.0744	225.6	154.5	1.46
1044	241752_at	SLC8A1	solute carrier family 8 (sodium/calcium exchanger), member 1	0.0014	0.0744	36.99	54.02	0.68
1045	242618_at	TRIM26	tripartite motif-containing 26	0.0014	0.0744	44.94	30.77	1.46
1046	231119_at	RFC3	replication factor C (activator 1) 3, 38kDa	0.0014	0.0745	56.23	82.1	0.68
1047	212800_at	STX6	syntaxin 6	0.0014	0.0745	130.15	89.15	1.46
1048	203976_s_at	CHAF1A	chromatin assembly factor 1, subunit A (p150)	0.0014	0.0745	77.41	113	0.69
1049	219181_at	LIPG	lipase, endothelial	0.0014	0.0745	39.39	26.98	1.46
1050	204359_at	FLRT2	fibronectin leucine rich transmembrane protein 2	0.0014	0.0746	341.35	233.89	1.46
1051	212236_x_at	KRT17	keratin 17	0.0014	0.0753	605.29	414.98	1.46
1052	219301_s_at	CNTNAP2	contactin associated protein-like 2	0.0014	0.0753	53.09	77.42	0.69
1053	203397_s_at	GALNT3	UDP-N-acetyl-alpha-D-galactosamine:polypeptide N-acetylgalactosaminyltransferase 3 (GalNAc-T3)	0.0015	0.0758	26.47	18.16	1.46
1054	207390_s_at	SMTN	smoothelin	0.0015	0.0762	135.5	92.99	1.46
1055	209631_s_at	GPR37	G protein-coupled receptor 37 (endothelin receptor type B-like)	0.0015	0.0762	13.48	9.25	1.46
1056	227856_at	C4orf32	chromosome 4 open reading frame 32	0.0015	0.0762	20.31	13.94	1.46
1057	230051_at	C10orf47	chromosome 10 open reading frame 47	0.0015	0.0763	40.4	27.73	1.46
1058	215071_s_at	HIST1H2AC	histone cluster 1, H2ac	0.0015	0.0763	85.99	59.03	1.46
1059	1558368_s_at	C1orf187	chromosome 1 open reading frame 187	0.0015	0.0764	25.36	17.41	1.46
1060	231431_s_at	NA	NA	0.0015	0.0765	319.15	219.14	1.46
1061	226177_at	GLTP	glycolipid transfer protein	0.0015	0.0765	855.11	587.2	1.46
1062	203697_at	FRZB	frizzled-related protein	0.0015	0.0767	116.98	170.32	0.69
1063	34206_at	ARAP1	ArfGAP with RhoGAP domain, ankyrin repeat and PH domain 1	0.0015	0.0769	206.63	141.95	1.46
1064	231325_at	UNC5D	unc-5 homolog D (C. elegans)	0.0015	0.0769	37	25.42	1.46
1065	219267_at	GLTP	glycolipid transfer protein	0.0015	0.0769	141.45	97.2	1.46
1066	222402_at	POMP	proteasome maturation protein	0.0015	0.0769	132.64	91.14	1.46
1067	227461_at	STON2	stonin 2	0.0015	0.0769	157.12	107.96	1.46
1068	230865_at	LIX1	Lix1 homolog (chicken)	0.0015	0.0769	235.17	342.23	0.69
1069	1555469_a_at	CLASP2	cytoplasmic linker associated protein 2	0.0015	0.0771	105.97	154.15	0.69
1070	204605_at	CGRRF1	cell growth regulator with ring finger domain 1	0.0015	0.0771	323.29	222.25	1.45
1071	205048_s_at	PSPH	phosphoserine phosphatase	0.0015	0.0771	94.27	64.8	1.45
1072	231183_s_at	JAG1	jagged 1 (Alagille syndrome)	0.0015	0.0771	26.41	18.15	1.45
1073	222391_at	TMEM30A	transmembrane protein 30A	0.0015	0.0772	794.63	546.36	1.45
1074	227361_at	HS3ST3B1	heparan sulfate (glucosamine) 3-O-sulfotransferase 3B1	0.0015	0.0772	118.58	81.54	1.45
1075	201835_s_at	PRKAB1	protein kinase, AMP-activated, beta 1 non-catalytic subunit	0.0015	0.0775	322.93	222.1	1.45
1076	204872_at	TLE4	transducin-like enhancer of split 4 (E(sp1) homolog, Drosophila)	0.0015	0.0775	856.36	589.01	1.45
1077	1552848_a_at	PTCHD1	patched domain containing 1	0.0015	0.0784	12.3	17.87	0.69
1078	1562102_at	AKR1C1	aldo-keto reductase family 1, member C1 (dihydrodiol dehydrogenase 1; 20-alpha (3-alpha)-hydroxysteroid dehydrogenase)	0.0016	0.0784	21.34	14.69	1.45
1079	219255_x_at	IL17RB	interleukin 17 receptor B	0.0015	0.0784	41.27	59.94	0.69
1080	227964_at	FRMD8	FERM domain containing 8	0.0016	0.0784	321.82	221.57	1.45
1081	204033_at	TRIP13	thyroid hormone receptor interactor 13	0.0016	0.0786	379.46	551.02	0.69
1082	200632_s_at	NDRG1	N-myc downstream regulated 1	0.0016	0.0787	291.68	200.88	1.45
1083	221766_s_at	FAM46A	family with sequence similarity 46, member A	0.0016	0.0787	243.36	167.61	1.45
1084	37860_at	ZNF337	zinc finger protein 337	0.0016	0.0788	118.82	81.85	1.45
1085	205756_s_at	F8	coagulation factor VIII, procoagulant component	0.0016	0.0791	27.9	19.22	1.45
1086	236831_at	CCDC50	coiled-coil domain containing 50	0.0016	0.0794	238.38	164.3	1.45
1087	1557455_s_at	MOSPD1	motile sperm domain containing 1	0.0016	0.0795	242.36	167.07	1.45
1088	230218_at	HIC1	hypermethylated in cancer 1	0.0016	0.0798	43.41	29.94	1.45
1089	201710_at	MYBL2	v-myb myeloblastosis viral oncogene homolog (avian)-like 2	0.0016	0.0801	473.75	686.85	0.69
1090	205934_at	PLCL1	phospholipase C-like 1	0.0016	0.0804	28.77	19.85	1.45
1091	235092_at	NA	NA	0.0016	0.0804	93.01	64.17	1.45
1092	207231_at	DZIP3	DAZ interacting protein 3, zinc finger	0.0016	0.0804	30.26	20.88	1.45
1093	212089_at	LMNA	lamin A/C	0.0016	0.0805	174.6	120.5	1.45
1094	209655_s_at	TMEM47	transmembrane protein 47	0.0016	0.0806	44.35	30.61	1.45
1095	226136_at	GLIPR1	GLI pathogenesis-related 1	0.0016	0.0806	194.15	134.01	1.45
1096	242007_at	NA	NA	0.0016	0.0807	116.38	80.34	1.45
1097	204058_at	ME1	malic enzyme 1, NADP(+)-dependent, cytosolic	0.0016	0.0808	184.88	127.65	1.45
1098	204267_x_at	PKMYT1	protein kinase, membrane associated tyrosine/threonine 1	0.0016	0.0812	153.63	222.43	0.69
1099	230075_at	RAB39B	RAB39B, member RAS oncogene family	0.0016	0.0812	135.45	93.55	1.45
1100	224568_x_at	MALAT1	metastasis associated lung adenocarcinoma transcript 1 (non-protein coding)	0.0016	0.0813	152.58	105.4	1.45
1101	244616_x_at	NA	NA	0.0016	0.0814	139.78	96.57	1.45
1102	227802_at	RUFY3	RUN and FYVE domain containing 3	0.0016	0.0816	31.42	21.71	1.45
1103	218167_at	AMZ2	archaelysin family metallopeptidase 2	0.0016	0.0816	2076.89	1435.27	1.45
1104	238879_at	NA	NA	0.0017	0.0819	97.04	67.08	1.45
1105	214479_at	GFRA3	GDNF family receptor alpha 3	0.0017	0.082	60.39	87.35	0.69
1106	227278_at	NA	NA	0.0017	0.0823	624.68	431.99	1.45
1107	226045_at	FRS2	fibroblast growth factor receptor substrate 2	0.0017	0.0824	139.67	96.6	1.45
1108	223216_x_at	ZNF395	zinc finger protein 395	0.0017	0.0825	84.56	122.25	0.69
1109	211980_at	COL4A1	collagen, type IV, alpha 1	0.0017	0.0825	884.57	611.9	1.45
1110	202686_s_at	AXL	AXL receptor tyrosine kinase	0.0017	0.0825	770.07	532.73	1.45
1111	201801_s_at	SLC29A1	solute carrier family 29 (nucleoside transporters), member 1	0.0017	0.0826	108.26	156.47	0.69
1112	210592_s_at	SAT1	spermidine/spermine N1-acetyltransferase 1	0.0017	0.0826	306.09	211.78	1.45
1113	207223_s_at	ROD1	ROD1 regulator of differentiation 1 (S. pombe)	0.0017	0.0826	70.01	48.45	1.45
1114	218205_s_at	MKNK2	MAP kinase interacting serine/threonine kinase 2	0.0017	0.083	382.83	265	1.44
1115	232382_s_at	PCMTD1	protein-L-isoaspartate (D-aspartate) O-methyltransferase domain containing 1	0.0017	0.083	63.47	43.93	1.44
1116	221896_s_at	HIGD1A	HIG1 domain family, member 1A	0.0017	0.0831	1612.14	1116.1	1.44
1117	227132_at	ZNF706	zinc finger protein 706	0.0017	0.0837	136.46	94.52	1.44
1118	209278_s_at	TFPI2	tissue factor pathway inhibitor 2	0.0017	0.0837	578.94	401.07	1.44
1119	213664_at	SLC1A1	solute carrier family 1 (neuronal/epithelial high affinity glutamate transporter, system Xag), member 1	0.0017	0.0837	54.64	78.88	0.69
1120	228745_at	SGTB	small glutamine-rich tetratricopeptide repeat (TPR)-containing, beta	0.0017	0.0838	219.37	151.99	1.44
1121	225782_at	MSRB3	methionine sulfoxide reductase B3	0.0017	0.0839	369.86	256.28	1.44
1122	205396_at	SMAD3	SMAD family member 3	0.0017	0.0844	39.28	56.67	0.69
1123	202733_at	P4HA2	prolyl 4-hydroxylase, alpha polypeptide II	0.0017	0.0849	599.61	415.87	1.44
1124	214495_at	CACNG2	calcium channel, voltage-dependent, gamma subunit 2	0.0017	0.0849	60.5	41.96	1.44
1125	226604_at	TMTC3	transmembrane and tetratricopeptide repeat containing 3	0.0017	0.0849	312.96	217.07	1.44
1126	229199_at	SCN9A	sodium channel, voltage-gated, type IX, alpha subunit	0.0017	0.0849	128.94	89.43	1.44
1127	218871_x_at	CSGALNACT2	chondroitin sulfate N-acetylgalactosaminyltransferase 2	0.0018	0.0852	243.13	168.68	1.44
1128	201858_s_at	SRGN	serglycin	0.0018	0.0856	239.58	166.28	1.44
1129	224916_at	TMEM173	transmembrane protein 173	0.0018	0.0856	40.14	27.86	1.44
1130	218297_at	C10orf97	chromosome 10 open reading frame 97	0.0018	0.0856	251.97	174.89	1.44
1131	1552928_s_at	MAP3K7IP3	mitogen-activated protein kinase kinase kinase 7 interacting protein 3	0.0018	0.0857	26.25	18.23	1.44
1132	1555342_a_at	UNC5C	unc-5 homolog C (C. elegans)	0.0018	0.0857	73.12	105.3	0.69
1133	209753_s_at	TMPO	thymopoietin	0.0018	0.0857	278.66	401.29	0.69
1134	213206_at	GOSR2	golgi SNAP receptor complex member 2	0.0018	0.0857	59.3	41.18	1.44
1135	214789_x_at	SFRS2B	splicing factor, arginine/serine-rich 2B	0.0018	0.0857	1271.36	882.85	1.44
1136	224826_at	RP5-1022P6.2	hypothetical protein KIAA1434	0.0018	0.0857	148.64	103.19	1.44
1137	225412_at	TMEM87B	transmembrane protein 87B	0.0018	0.0857	56.07	38.94	1.44
1138	230090_at	GDNF	glial cell derived neurotrophic factor	0.0018	0.0857	74.33	51.62	1.44
1139	235556_at	NA	NA	0.0018	0.0857	19	13.19	1.44
1140	228941_at	ALG10B	asparagine-linked glycosylation 10, alpha-1,2-glucosyltransferase homolog B (yeast)	0.0018	0.0859	123.28	85.63	1.44
1141	205053_at	PRIM1	primase, DNA, polypeptide 1 (49kDa)	0.0018	0.086	463.39	667.01	0.69
1142	209598_at	PNMA2	paraneoplastic antigen MA2	0.0018	0.0861	916.96	1319.74	0.69
1143	223180_s_at	C18orf55	chromosome 18 open reading frame 55	0.0018	0.0862	1419.41	986.33	1.44
1144	227006_at	PPP1R14A	protein phosphatase 1, regulatory (inhibitor) subunit 14A	0.0018	0.0862	35.3	24.53	1.44
1145	1553186_x_at	RASEF	RAS and EF-hand domain containing	0.0018	0.0862	93.48	64.97	1.44
1146	220926_s_at	EDEM3	ER degradation enhancer, mannosidase alpha-like 3	0.0018	0.0862	98.09	68.17	1.44
1147	227341_at	BEND7	BEN domain containing 7	0.0018	0.0862	111.78	77.69	1.44
1148	228790_at	FAM110B	family with sequence similarity 110, member B	0.0018	0.0862	163.65	113.73	1.44
1149	206584_at	LY96	lymphocyte antigen 96	0.0018	0.0863	15.6	10.84	1.44
1150	202196_s_at	DKK3	dickkopf homolog 3 (Xenopus laevis)	0.0018	0.0867	203.71	141.66	1.44
1151	204887_s_at	PLK4	polo-like kinase 4 (Drosophila)	0.0018	0.0868	272.29	391.54	0.7
1152	203042_at	LAMP2	lysosomal-associated membrane protein 2	0.0018	0.0869	227.57	158.28	1.44
1153	219650_at	ERCC6L	excision repair cross-complementing rodent repair deficiency, complementation group 6-like	0.0018	0.087	103.13	148.25	0.7
1154	203810_at	DNAJB4	DnaJ (Hsp40) homolog, subfamily B, member 4	0.0018	0.0873	215.46	149.92	1.44
1155	203789_s_at	SEMA3C	sema domain, immunoglobulin domain (Ig), short basic domain, secreted, (semaphorin) 3C	0.0019	0.0875	512	356.36	1.44
1156	225278_at	PRKAB2	protein kinase, AMP-activated, beta 2 non-catalytic subunit	0.0019	0.0875	247.4	172.19	1.44
1157	226533_at	HINT3	histidine triad nucleotide binding protein 3	0.0019	0.0875	23.7	16.5	1.44
1158	228468_at	MASTL	microtubule associated serine/threonine kinase-like	0.0019	0.0876	194.63	279.61	0.7
1159	202422_s_at	ACSL4	acyl-CoA synthetase long-chain family member 4	0.0019	0.0877	111.98	77.96	1.44
1160	227607_at	STAMBPL1	STAM binding protein-like 1	0.0019	0.0877	108.63	156.03	0.7
1161	223443_s_at	FLJ32065	hypothetical protein FLJ32065	0.0019	0.0877	462.08	321.73	1.44
1162	224917_at	TMEM49	transmembrane protein 49	0.0019	0.0877	47.98	33.41	1.44
1163	216969_s_at	KIF22	kinesin family member 22	0.0019	0.0879	140.74	202.1	0.7
1164	213839_at	CLMN	calmin (calponin-like, transmembrane)	0.0019	0.0879	18.28	26.24	0.7
1165	218923_at	CTBS	chitobiase, di-N-acetyl-	0.0019	0.0879	21.66	15.09	1.44
1166	226702_at	CMPK2	cytidine monophosphate (UMP-CMP) kinase 2, mitochondrial	0.0019	0.0881	102.9	147.71	0.7
1167	227940_at	LOC339803	hypothetical protein LOC339803	0.0019	0.0882	71.66	49.93	1.44
1168	224753_at	CDCA5	cell division cycle associated 5	0.0019	0.0882	456.78	655.56	0.7
1169	1559667_at	NA	NA	0.0019	0.0883	21.31	14.85	1.44
1170	206865_at	HRK	harakiri, BCL2 interacting protein (contains only BH3 domain)	0.0019	0.0883	31.29	44.89	0.7
1171	223395_at	ABI3BP	ABI family, member 3 (NESH) binding protein	0.0019	0.0883	22.57	15.73	1.43
1172	230479_at	NA	NA	0.0019	0.0883	118.64	82.68	1.43
1173	231032_at	LOC286071	hypothetical protein LOC286071	0.0019	0.0883	28.5	19.86	1.43
1174	232165_at	EPPK1	epiplakin 1	0.0019	0.0883	17.14	11.95	1.43
1175	202412_s_at	USP1	ubiquitin specific peptidase 1	0.0019	0.0886	592.59	849.98	0.7
1176	1554465_s_at	ZNF673	zinc finger family member 673	0.0019	0.0886	50.49	35.2	1.43
1177	201631_s_at	IER3	immediate early response 3	0.0019	0.0893	1230.21	858.47	1.43
1178	204754_at	HLF	hepatic leukemia factor	0.0019	0.0893	28.44	40.76	0.7
1179	209794_at	SRGAP3	SLIT-ROBO Rho GTPase activating protein 3	0.0019	0.0893	200.74	140.07	1.43
1180	212819_at	ASB1	ankyrin repeat and SOCS box-containing 1	0.0019	0.0893	57.16	39.88	1.43
1181	221841_s_at	KLF4	Kruppel-like factor 4 (gut)	0.0019	0.0893	76.39	53.3	1.43
1182	224976_at	NFIA	nuclear factor I/A	0.0019	0.0893	43.69	62.63	0.7
1183	225078_at	EMP2	epithelial membrane protein 2	0.0019	0.0893	228.94	328.11	0.7
1184	226813_at	C1orf57	chromosome 1 open reading frame 57	0.0019	0.0895	706.42	493.04	1.43
1185	1555168_a_at	CALN1	calneuron 1	0.0019	0.0895	19.41	27.8	0.7
1186	223693_s_at	RADIL	Ras association and DIL domains	0.0019	0.0895	125.91	180.37	0.7
1187	242467_at	NA	NA	0.0019	0.0895	14.16	9.89	1.43
1188	225548_at	SHROOM3	shroom family member 3	0.002	0.0898	110.43	77.11	1.43
1189	225872_at	SLC35F5	solute carrier family 35, member F5	0.002	0.0898	254.03	177.37	1.43
1190	1560692_at	LOC285878	hypothetical protein LOC285878	0.002	0.0898	20.15	28.85	0.7
1191	202007_at	NID1	nidogen 1	0.002	0.0898	243.35	169.95	1.43
1192	238075_at	CHEK1	CHK1 checkpoint homolog (S. pombe)	0.002	0.0901	149.81	214.48	0.7
1193	212009_s_at	STIP1	stress-induced-phosphoprotein 1	0.002	0.0902	1076.17	1540.47	0.7
1194	236044_at	PPAPDC1A	phosphatidic acid phosphatase type 2 domain containing 1A	0.002	0.0902	196.65	137.38	1.43
1195	1552521_a_at	TMEM74	transmembrane protein 74	0.002	0.0902	9.32	13.34	0.7
1196	204525_at	PHF14	PHD finger protein 14	0.002	0.0902	45.83	32.02	1.43
1197	206648_at	ZNF571	zinc finger protein 571	0.002	0.0902	22.78	15.92	1.43
1198	235489_at	RHOJ	ras homolog gene family, member J	0.002	0.0902	106.84	74.66	1.43
1199	227947_at	PHACTR2	phosphatase and actin regulator 2	0.002	0.0904	204.86	143.17	1.43
1200	204531_s_at	BRCA1	breast cancer 1, early onset	0.002	0.0905	219.76	314.4	0.7
1201	1553957_at	ZNF564	zinc finger protein 564	0.002	0.0906	70.95	49.59	1.43
1202	1552485_at	LACTB	lactamase, beta	0.002	0.0907	65.1	45.52	1.43
1203	223274_at	TCF19	transcription factor 19	0.002	0.0907	167.66	239.79	0.7
1204	230021_at	C15orf42	chromosome 15 open reading frame 42	0.002	0.0907	100.81	144.17	0.7
1205	242045_at	ANKRD18A	ankyrin repeat domain 18A	0.002	0.0907	57.72	40.36	1.43
1206	201490_s_at	PPIF	peptidylprolyl isomerase F	0.002	0.0909	326.25	466.46	0.7
1207	211685_s_at	NCALD	neurocalcin delta	0.002	0.0909	103.07	147.37	0.7
1208	227172_at	TMEM116	transmembrane protein 116	0.002	0.091	59.58	41.68	1.43
1209	205195_at	AP1S1	adaptor-related protein complex 1, sigma 1 subunit	0.002	0.0913	140.72	98.46	1.43
1210	242228_at	NA	NA	0.002	0.0913	59.12	41.36	1.43
1211	219258_at	TIPIN	TIMELESS interacting protein	0.002	0.0913	151.97	217.19	0.7
1212	226275_at	MXD1	MAX dimerization protein 1	0.002	0.0914	162.57	113.77	1.43
1213	215989_at	CBX2	chromobox homolog 2 (Pc class homolog, Drosophila)	0.002	0.0915	47.12	67.33	0.7
1214	204011_at	SPRY2	sprouty homolog 2 (Drosophila)	0.002	0.0918	308.08	215.68	1.43
1215	213316_at	KIAA1462	KIAA1462	0.002	0.092	10.72	7.5	1.43
1216	204963_at	SSPN	sarcospan (Kras oncogene-associated gene)	0.002	0.092	176.84	123.83	1.43
1217	222870_s_at	B3GNT2	UDP-GlcNAc:betaGal beta-1,3-N-acetylglucosaminyltransferase 2	0.0021	0.0923	328.91	230.36	1.43
1218	206081_at	SLC24A1	solute carrier family 24 (sodium/potassium/calcium exchanger), member 1	0.0021	0.0924	90.21	63.19	1.43
1219	200660_at	S100A11	S100 calcium binding protein A11	0.0021	0.0924	1087.64	761.96	1.43
1220	226013_at	TRAK1	trafficking protein, kinesin binding 1	0.0021	0.0924	62.51	43.79	1.43
1221	235944_at	HMCN1	hemicentin 1	0.0021	0.0924	67.51	47.29	1.43
1222	209433_s_at	PPAT	phosphoribosyl pyrophosphate amidotransferase	0.0021	0.0926	342.35	488.58	0.7
1223	229128_s_at	ANP32E	acidic (leucine-rich) nuclear phosphoprotein 32 family, member E	0.0021	0.0926	624.87	891.74	0.7
1224	200921_s_at	BTG1	B-cell translocation gene 1, anti-proliferative	0.0021	0.0927	968.48	678.71	1.43
1225	202711_at	EFNB1	ephrin-B1	0.0021	0.0928	52.72	36.95	1.43
1226	232113_at	NA	NA	0.0021	0.093	151.57	106.25	1.43
1227	227610_at	TSPAN11	tetraspanin 11	0.0021	0.0936	66.45	46.61	1.43
1228	202863_at	SP100	SP100 nuclear antigen	0.0021	0.0938	39.19	27.49	1.43
1229	201043_s_at	ANP32A	acidic (leucine-rich) nuclear phosphoprotein 32 family, member A	0.0021	0.094	767.07	1093.22	0.7
1230	202827_s_at	MMP14	matrix metallopeptidase 14 (membrane-inserted)	0.0021	0.094	185.1	129.87	1.43
1231	206833_s_at	ACYP2	acylphosphatase 2, muscle type	0.0021	0.094	77.79	54.58	1.43
1232	203856_at	VRK1	vaccinia related kinase 1	0.0021	0.0945	467.01	665.33	0.7
1233	212063_at	CD44	CD44 molecule (Indian blood group)	0.0021	0.0945	1244.29	873.47	1.42
1234	214890_s_at	FAM149A	family with sequence similarity 149, member A	0.0021	0.0945	29.61	20.79	1.42
1235	218146_at	GLT8D1	glycosyltransferase 8 domain containing 1	0.0021	0.0946	633.66	444.85	1.42
1236	214804_at	CENPI	centromere protein I	0.0021	0.0946	58.56	83.41	0.7
1237	1553764_a_at	JUB	jub, ajuba homolog (Xenopus laevis)	0.0021	0.0947	141.42	99.31	1.42
1238	1569607_s_at	LOC643187	hypothetical LOC643187	0.0021	0.0947	63.37	44.49	1.42
1239	201890_at	RRM2	ribonucleotide reductase M2 polypeptide	0.0022	0.0947	2623.85	3736.16	0.7
1240	202909_at	EPM2AIP1	EPM2A (laforin) interacting protein 1	0.0022	0.0947	1145.18	804.3	1.42
1241	203991_s_at	UTX	ubiquitously transcribed tetratricopeptide repeat, X chromosome	0.0022	0.0947	57.19	40.17	1.42
1242	208540_x_at	S100A11P	S100 calcium binding protein A11 pseudogene	0.0022	0.0947	770.52	541.13	1.42
1243	212489_at	COL5A1	collagen, type V, alpha 1	0.0022	0.0947	624.03	438.28	1.42
1244	241731_x_at	ZNF440	zinc finger protein 440	0.0022	0.0947	24.28	17.05	1.42
1245	220195_at	MBD5	methyl-CpG binding domain protein 5	0.0022	0.095	48.7	34.22	1.42
1246	213982_s_at	RABGAP1L	RAB GTPase activating protein 1-like	0.0022	0.0953	34.85	24.49	1.42
1247	223229_at	UBE2T	ubiquitin-conjugating enzyme E2T (putative)	0.0022	0.0953	1085.58	1544.77	0.7
1248	227954_at	ITPRIPL2	inositol 1,4,5-triphosphate receptor interacting protein-like 2	0.0022	0.0958	180.21	126.69	1.42
1249	234971_x_at	PLCD3	phospholipase C, delta 3	0.0022	0.0958	150.59	105.87	1.42
1250	205525_at	CALD1	caldesmon 1	0.0022	0.0959	28.85	20.29	1.42
1251	205796_at	TCP11L1	t-complex 11 (mouse)-like 1	0.0022	0.0959	89.42	62.88	1.42
1252	218640_s_at	PLEKHF2	pleckstrin homology domain containing, family F (with FYVE domain) member 2	0.0022	0.0959	76.26	53.63	1.42
1253	1565717_s_at	FUS	fusion (involved in t(12;16) in malignant liposarcoma)	0.0022	0.096	1499.87	2132.47	0.7
1254	203477_at	COL15A1	collagen, type XV, alpha 1	0.0022	0.096	20.9	14.7	1.42
1255	219834_at	ALS2CR8	amyotrophic lateral sclerosis 2 (juvenile) chromosome region, candidate 8	0.0022	0.096	14.63	10.29	1.42
1256	231737_at	CACNG4	calcium channel, voltage-dependent, gamma subunit 4	0.0022	0.096	37.82	53.78	0.7
1257	1555892_s_at	LOC253039	hypothetical LOC253039	0.0022	0.0962	44.85	31.55	1.42
1258	212020_s_at	MKI67	antigen identified by monoclonal antibody Ki-67	0.0022	0.0963	289	410.75	0.7
1259	213497_at	ABTB2	ankyrin repeat and BTB (POZ) domain containing 2	0.0022	0.0963	64.93	45.69	1.42
1260	238775_at	NA	NA	0.0022	0.097	22.7	15.98	1.42
1261	203085_s_at	TGFB1	transforming growth factor, beta 1	0.0022	0.097	235.58	165.84	1.42
1262	213790_at	ADAM12	ADAM metallopeptidase domain 12	0.0022	0.0973	270.69	190.61	1.42
1263	213308_at	SHANK2	SH3 and multiple ankyrin repeat domains 2	0.0023	0.0974	191.31	134.72	1.42
1264	212014_x_at	CD44	CD44 molecule (Indian blood group)	0.0023	0.0976	194.11	136.72	1.42
1265	217967_s_at	FAM129A	family with sequence similarity 129, member A	0.0023	0.0976	347.49	244.77	1.42
1266	239019_at	KLF12	Kruppel-like factor 12	0.0023	0.0976	16.83	23.89	0.7
1267	207791_s_at	RAB1A	RAB1A, member RAS oncogene family	0.0023	0.0976	1408.2	991.99	1.42
1268	211949_s_at	NOLC1	nucleolar and coiled-body phosphoprotein 1	0.0023	0.0976	217.77	309.11	0.7
1269	228262_at	MAP7D2	MAP7 domain containing 2	0.0023	0.0976	207.04	293.88	0.7
1270	205284_at	URB2	URB2 ribosome biogenesis 2 homolog (S. cerevisiae)	0.0023	0.0979	141.25	200.45	0.7
1271	214844_s_at	DOK5	docking protein 5	0.0023	0.0979	155.95	109.9	1.42
1272	243463_s_at	RIT1	Ras-like without CAAX 1	0.0023	0.0979	70.63	49.77	1.42
1273	223316_at	CCDC3	coiled-coil domain containing 3	0.0023	0.098	1403.73	989.38	1.42
1274	225664_at	COL12A1	collagen, type XII, alpha 1	0.0023	0.098	261.08	184.02	1.42
1275	223940_x_at	MALAT1	metastasis associated lung adenocarcinoma transcript 1 (non-protein coding)	0.0023	0.0984	232.11	163.65	1.42
1276	218063_s_at	CDC42EP4	CDC42 effector protein (Rho GTPase binding) 4	0.0023	0.0987	46.08	65.35	0.71
1277	200920_s_at	BTG1	B-cell translocation gene 1, anti-proliferative	0.0023	0.0988	988.53	697.22	1.42
1278	210355_at	PTHLH	parathyroid hormone-like hormone	0.0023	0.0988	81.21	57.28	1.42
1279	201014_s_at	PAICS	phosphoribosylaminoimidazole carboxylase, phosphoribosylaminoimidazole succinocarboxamide synthetase	0.0023	0.0996	1025.75	1453.31	0.71
1280	204255_s_at	VDR	vitamin D (1,25- dihydroxyvitamin D3) receptor	0.0023	0.0996	24.05	16.98	1.42
1281	209401_s_at	SLC12A4	solute carrier family 12 (potassium/chloride transporters), member 4	0.0023	0.0996	36.91	26.05	1.42
1282	209731_at	NTHL1	nth endonuclease III-like 1 (E. coli)	0.0023	0.0996	124.49	176.38	0.71
1283	219511_s_at	SNCAIP	synuclein, alpha interacting protein	0.0023	0.0996	96.46	136.69	0.71
1284	236140_at	GCLM	glutamate-cysteine ligase, modifier subunit	0.0023	0.0996	97.21	68.6	1.42
1285	201467_s_at	NQO1	NAD(P)H dehydrogenase, quinone 1	0.0023	0.0999	374.63	264.49	1.42
