# Supplementary material for: A p53 Drug Response Signature Identifies Prognostic Genes in High-Risk Neuroblastoma
Source: PLoS One. 2013 Nov 19;8(11):e79843. doi: 10.1371/journal.pone.0079843 (PMC3865347; doi:10.1371/journal.pone.0079843)
Supplement: Table S2 — Selected genes modulated by Nutlin-3a treatment. Genes differentially expressed between Nutlin-3a and Nutlin-3b treatment (class effect – Table S1) and between time points (time effect – Table S2) are listed. (XLSX) [file pone.0079843.s003.xlsx]

## Sheet: Time effect
Table S2: Significant genes for testing 'time' effect.
(201 probesets were significant at FDR 0.1)
	Probe set	Gene symbol	Description	p-value	FDR
1	1552507_at	KCNE4	potassium voltage-gated channel, Isk-related family, member 4	0	0.0218
2	1552508_at	KCNE4	potassium voltage-gated channel, Isk-related family, member 4	0	0.0218
3	205034_at	CCNE2	cyclin E2	0	0.0218
4	205680_at	MMP10	matrix metallopeptidase 10 (stromelysin 2)	0	0.0218
5	205825_at	PCSK1	proprotein convertase subtilisin/kexin type 1	0	0.0218
6	213293_s_at	TRIM22	tripartite motif-containing 22	0	0.0218
7	220513_at	KHDC1	KH homology domain containing 1	0	0.0218
8	221577_x_at	GDF15	growth differentiation factor 15	0	0.0218
9	222379_at	KCNE4	potassium voltage-gated channel, Isk-related family, member 4	0	0.0218
10	238733_at	NA	NA	0	0.0218
11	223540_at	PVRL4	poliovirus receptor-related 4	0	0.0236
12	1555772_a_at	CDC25A	cell division cycle 25 homolog A (S. pombe)	0	0.031
13	211814_s_at	CCNE2	cyclin E2	0	0.031
14	229057_at	SCN2A	sodium channel, voltage-gated, type II, alpha subunit	0	0.031
15	209230_s_at	NUPR1	nuclear protein 1	0	0.0312
16	232231_at	RUNX2	runt-related transcription factor 2	0	0.032
17	207813_s_at	FDXR	ferredoxin reductase	0	0.0333
18	230865_at	LIX1	Lix1 homolog (chicken)	0	0.0333
19	210387_at	HIST1H2BG	histone cluster 1, H2bg	0	0.037
20	204971_at	CSTA	cystatin A (stefin A)	0	0.0376
21	203504_s_at	ABCA1	ATP-binding cassette, sub-family A (ABC1), member 1	0	0.0426
22	219270_at	CHAC1	ChaC, cation transport regulator homolog 1 (E. coli)	0	0.0426
23	217574_at	CDH8	cadherin 8, type 2	0	0.0433
24	239680_at	NA	NA	0	0.0441
25	1569144_a_at	C9orf169	chromosome 9 open reading frame 169	0	0.0456
26	202075_s_at	PLTP	phospholipid transfer protein	0	0.0456
27	219990_at	E2F8	E2F transcription factor 8	0	0.0456
28	226769_at	FIBIN	fin bud initiation factor homolog (zebrafish)	0	0.0456
29	1562275_at	NA	NA	0	0.0504
30	203332_s_at	INPP5D	inositol polyphosphate-5-phosphatase, 145kDa	0	0.0504
31	203438_at	STC2	stanniocalcin 2	0	0.0504
32	205531_s_at	GLS2	glutaminase 2 (liver, mitochondrial)	0	0.0504
33	206115_at	EGR3	early growth response 3	0	0.0504
34	206222_at	TNFRSF10C	tumor necrosis factor receptor superfamily, member 10c, decoy without an intracellular domain	0	0.0504
35	221234_s_at	BACH2	BTB and CNC homology 1, basic leucine zipper transcription factor 2	0	0.0504
36	232760_at	TEX15	testis expressed 15	0	0.0504
37	231438_x_at	NA	NA	0	0.0529
38	227443_at	C9orf150	chromosome 9 open reading frame 150	0	0.0544
39	211163_s_at	TNFRSF10C	tumor necrosis factor receptor superfamily, member 10c, decoy without an intracellular domain	0	0.0544
40	1553321_a_at	SULT1C4	sulfotransferase family, cytosolic, 1C, member 4	0.0001	0.0549
41	205067_at	IL1B	interleukin 1, beta	0	0.0549
42	205543_at	HSPA4L	heat shock 70kDa protein 4-like	0	0.0549
43	217373_x_at	MDM2	Mdm2 p53 binding protein homolog (mouse)	0	0.0549
44	217999_s_at	PHLDA1	pleckstrin homology-like domain, family A, member 1	0.0001	0.0549
45	219049_at	CSGALNACT1	chondroitin sulfate N-acetylgalactosaminyltransferase 1	0	0.0549
46	221640_s_at	LRDD	leucine-rich repeats and death domain containing	0	0.0549
47	229485_x_at	SHISA3	shisa homolog 3 (Xenopus laevis)	0	0.0549
48	236313_at	CDKN2B	cyclin-dependent kinase inhibitor 2B (p15, inhibits CDK4)	0	0.0549
49	237020_at	TMEM146	transmembrane protein 146	0.0001	0.0549
50	36711_at	MAFF	v-maf musculoaponeurotic fibrosarcoma oncogene homolog F (avian)	0.0001	0.0549
51	221841_s_at	KLF4	Kruppel-like factor 4 (gut)	0.0001	0.0558
52	206381_at	SCN2A	sodium channel, voltage-gated, type II, alpha subunit	0.0001	0.0567
53	232327_at	THSD7B	thrombospondin, type I, domain containing 7B	0.0001	0.0567
54	209099_x_at	JAG1	jagged 1 (Alagille syndrome)	0.0001	0.0594
55	203505_at	ABCA1	ATP-binding cassette, sub-family A (ABC1), member 1	0.0001	0.0601
56	220115_s_at	CDH10	cadherin 10, type 2 (T2-cadherin)	0.0001	0.0651
57	1557948_at	PHLDB3	pleckstrin homology-like domain, family B, member 3	0.0001	0.0669
58	1559005_s_at	CNTLN	centlein, centrosomal protein	0.0001	0.0669
59	202307_s_at	TAP1	transporter 1, ATP-binding cassette, sub-family B (MDR/TAP)	0.0001	0.0669
60	203665_at	HMOX1	heme oxygenase (decycling) 1	0.0001	0.0669
61	204798_at	MYB	v-myb myeloblastosis viral oncogene homolog (avian)	0.0001	0.0669
62	205893_at	NLGN1	neuroligin 1	0.0001	0.0669
63	209098_s_at	JAG1	jagged 1 (Alagille syndrome)	0.0001	0.0669
64	209292_at	ID4	inhibitor of DNA binding 4, dominant negative helix-loop-helix protein	0.0001	0.0669
65	210587_at	INHBE	inhibin, beta E	0.0001	0.0669
66	211124_s_at	KITLG	KIT ligand	0.0001	0.0669
67	214701_s_at	FN1	fibronectin 1	0.0001	0.0669
68	215071_s_at	HIST1H2AC	histone cluster 1, H2ac	0.0001	0.0669
69	216268_s_at	JAG1	jagged 1 (Alagille syndrome)	0.0001	0.0669
70	221521_s_at	GINS2	GINS complex subunit 2 (Psf2 homolog)	0.0001	0.0669
71	223748_at	SLC4A11	solute carrier family 4, sodium borate transporter, member 11	0.0001	0.0669
72	224559_at	MALAT1	metastasis associated lung adenocarcinoma transcript 1 (non-protein coding)	0.0001	0.0669
73	225842_at	PHLDA1	pleckstrin homology-like domain, family A, member 1	0.0001	0.0669
74	228582_x_at	MALAT1	metastasis associated lung adenocarcinoma transcript 1 (non-protein coding)	0.0001	0.0669
75	229331_at	SPATA18	spermatogenesis associated 18 homolog (rat)	0.0001	0.0669
76	230883_at	NA	NA	0.0001	0.0669
77	238977_at	MCM6	minichromosome maintenance complex component 6	0.0001	0.0669
78	239253_at	NA	NA	0.0001	0.0669
79	206408_at	LRRTM2	leucine rich repeat transmembrane neuronal 2	0.0001	0.068
80	236163_at	LIX1	Lix1 homolog (chicken)	0.0001	0.068
81	217997_at	PHLDA1	pleckstrin homology-like domain, family A, member 1	0.0001	0.0697
82	209170_s_at	GPM6B	glycoprotein M6B	0.0001	0.071
83	212993_at	NACC2	NACC family member 2, BEN and BTB (POZ) domain containing	0.0001	0.071
84	220227_at	CDH4	cadherin 4, type 1, R-cadherin (retinal)	0.0001	0.071
85	220325_at	TAF7L	TAF7-like RNA polymerase II, TATA box binding protein (TBP)-associated factor, 50kDa	0.0001	0.071
86	225762_x_at	LOC284801	hypothetical protein LOC284801	0.0001	0.0714
87	202274_at	ACTG2	actin, gamma 2, smooth muscle, enteric	0.0001	0.0726
88	216035_x_at	TCF7L2	transcription factor 7-like 2 (T-cell specific, HMG-box)	0.0001	0.0726
89	218000_s_at	PHLDA1	pleckstrin homology-like domain, family A, member 1	0.0001	0.0726
90	222962_s_at	MCM10	minichromosome maintenance complex component 10	0.0001	0.0726
91	224380_s_at	TAF7L	TAF7-like RNA polymerase II, TATA box binding protein (TBP)-associated factor, 50kDa	0.0001	0.0726
92	230795_at	NA	NA	0.0001	0.0726
93	237737_at	LOC727770	similar to ankyrin repeat domain 20 family, member A1	0.0001	0.0726
94	239858_at	NA	NA	0.0001	0.0726
95	202532_s_at	DHFR	dihydrofolate reductase	0.0001	0.0743
96	204748_at	PTGS2	prostaglandin-endoperoxide synthase 2 (prostaglandin G/H synthase and cyclooxygenase)	0.0001	0.0743
97	229551_x_at	ZNF367	zinc finger protein 367	0.0001	0.0743
98	217996_at	PHLDA1	pleckstrin homology-like domain, family A, member 1	0.0001	0.0743
99	219872_at	C4orf18	chromosome 4 open reading frame 18	0.0001	0.0753
100	203798_s_at	VSNL1	visinin-like 1	0.0001	0.0766
101	235456_at	NA	NA	0.0001	0.0766
102	203967_at	CDC6	cell division cycle 6 homolog (S. cerevisiae)	0.0001	0.0775
103	201301_s_at	ANXA4	annexin A4	0.0001	0.0778
104	218585_s_at	DTL	denticleless homolog (Drosophila)	0.0001	0.0779
105	212977_at	CXCR7	chemokine (C-X-C motif) receptor 7	0.0002	0.0781
106	201302_at	ANXA4	annexin A4	0.0002	0.0791
107	228401_at	ATAD2	ATPase family, AAA domain containing 2	0.0002	0.0791
108	39402_at	IL1B	interleukin 1, beta	0.0002	0.0791
109	219959_at	MOCOS	molybdenum cofactor sulfurase	0.0002	0.0809
110	203549_s_at	LPL	lipoprotein lipase	0.0002	0.0809
111	207528_s_at	SLC7A11	solute carrier family 7, (cationic amino acid transporter, y+ system) member 11	0.0002	0.0809
112	213921_at	SST	somatostatin	0.0002	0.0809
113	225613_at	MAST4	microtubule associated serine/threonine kinase family member 4	0.0002	0.0809
114	205024_s_at	RAD51	RAD51 homolog (RecA homolog, E. coli) (S. cerevisiae)	0.0002	0.081
115	212815_at	ASCC3	activating signal cointegrator 1 complex subunit 3	0.0002	0.081
116	218180_s_at	EPS8L2	EPS8-like 2	0.0002	0.081
117	207029_at	KITLG	KIT ligand	0.0002	0.0816
118	217561_at	CALCA	calcitonin-related polypeptide alpha	0.0002	0.0816
119	1553764_a_at	JUB	jub, ajuba homolog (Xenopus laevis)	0.0002	0.0816
120	218627_at	DRAM	damage-regulated autophagy modulator	0.0002	0.0816
121	219181_at	LIPG	lipase, endothelial	0.0002	0.0816
122	1554242_a_at	COCH	coagulation factor C homolog, cochlin (Limulus polyphemus)	0.0002	0.082
123	1556911_at	NA	NA	0.0002	0.082
124	204146_at	RAD51AP1	RAD51 associated protein 1	0.0002	0.082
125	207302_at	SGCG	sarcoglycan, gamma (35kDa dystrophin-associated glycoprotein)	0.0002	0.082
126	213994_s_at	SPON1	spondin 1, extracellular matrix protein	0.0002	0.082
127	215228_at	NHLH2	nescient helix loop helix 2	0.0002	0.082
128	219019_at	LRDD	leucine-rich repeats and death domain containing	0.0002	0.082
129	219208_at	FBXO11	F-box protein 11	0.0002	0.082
130	219815_at	GAL3ST4	galactose-3-O-sulfotransferase 4	0.0002	0.082
131	225655_at	UHRF1	ubiquitin-like with PHD and ring finger domains 1	0.0002	0.082
132	225864_at	FAM84B	family with sequence similarity 84, member B	0.0002	0.082
133	228206_at	HS3ST4	heparan sulfate (glucosamine) 3-O-sulfotransferase 4	0.0002	0.082
134	229302_at	TMEM178	transmembrane protein 178	0.0002	0.082
135	229936_at	GFRA3	GDNF family receptor alpha 3	0.0002	0.082
136	236289_at	NA	NA	0.0002	0.082
137	201161_s_at	CSDA	cold shock domain protein A	0.0002	0.0829
138	227242_s_at	EBF3	early B-cell factor 3	0.0002	0.0829
139	236373_at	NA	NA	0.0002	0.0829
140	231183_s_at	JAG1	jagged 1 (Alagille syndrome)	0.0002	0.0837
141	211713_x_at	KIAA0101	KIAA0101	0.0002	0.0842
142	219934_s_at	SULT1E1	sulfotransferase family 1E, estrogen-preferring, member 1	0.0002	0.0851
143	227173_s_at	BACH2	BTB and CNC homology 1, basic leucine zipper transcription factor 2	0.0002	0.0867
144	227943_at	NA	NA	0.0002	0.0867
145	1554340_a_at	C1orf187	chromosome 1 open reading frame 187	0.0003	0.0872
146	1557078_at	SLFN5	schlafen family member 5	0.0002	0.0872
147	1564706_s_at	GLS2	glutaminase 2 (liver, mitochondrial)	0.0002	0.0872
148	203968_s_at	CDC6	cell division cycle 6 homolog (S. cerevisiae)	0.0002	0.0872
149	204126_s_at	CDC45L	CDC45 cell division cycle 45-like (S. cerevisiae)	0.0003	0.0872
150	204531_s_at	BRCA1	breast cancer 1, early onset	0.0002	0.0872
151	209355_s_at	PPAP2B	phosphatidic acid phosphatase type 2B	0.0002	0.0872
152	212761_at	TCF7L2	transcription factor 7-like 2 (T-cell specific, HMG-box)	0.0003	0.0872
153	213984_at	PDS5A	PDS5, regulator of cohesion maintenance, homolog A (S. cerevisiae)	0.0003	0.0872
154	214963_at	NUP160	nucleoporin 160kDa	0.0003	0.0872
155	221019_s_at	COLEC12	collectin sub-family member 12	0.0002	0.0872
156	222740_at	ATAD2	ATPase family, AAA domain containing 2	0.0002	0.0872
157	225806_at	JUB	jub, ajuba homolog (Xenopus laevis)	0.0002	0.0872
158	229156_s_at	NA	NA	0.0003	0.0872
159	231775_at	TNFRSF10A	tumor necrosis factor receptor superfamily, member 10a	0.0002	0.0872
160	210904_s_at	IL13RA1	interleukin 13 receptor, alpha 1	0.0003	0.0887
161	228245_s_at	OVOS2	ovostatin 2	0.0003	0.0887
162	242939_at	TFDP1	transcription factor Dp-1	0.0003	0.0891
163	241371_at	NA	NA	0.0003	0.0899
164	1559462_at	NA	NA	0.0003	0.0903
165	1563933_a_at	PLD5	phospholipase D family, member 5	0.0003	0.0903
166	201169_s_at	BHLHE40	basic helix-loop-helix family, member e40	0.0003	0.0903
167	203083_at	THBS2	thrombospondin 2	0.0003	0.0903
168	203548_s_at	LPL	lipoprotein lipase	0.0003	0.0903
169	227839_at	MBD5	methyl-CpG binding domain protein 5	0.0003	0.0903
170	230300_at	NA	NA	0.0003	0.0903
171	230383_x_at	NA	NA	0.0003	0.0903
172	231478_at	PDE4C	phosphodiesterase 4C, cAMP-specific (phosphodiesterase E1 dunce homolog, Drosophila)	0.0003	0.0903
173	241424_at	NA	NA	0.0003	0.0903
174	242321_at	NA	NA	0.0003	0.0903
175	203439_s_at	STC2	stanniocalcin 2	0.0003	0.0905
176	209291_at	ID4	inhibitor of DNA binding 4, dominant negative helix-loop-helix protein	0.0003	0.0905
177	204254_s_at	VDR	vitamin D (1,25- dihydroxyvitamin D3) receptor	0.0003	0.0913
178	214727_at	BRCA2	breast cancer 2, early onset	0.0003	0.0913
179	226534_at	KITLG	KIT ligand	0.0003	0.0913
180	200953_s_at	CCND2	cyclin D2	0.0003	0.0923
181	210241_s_at	TP53TG1	TP53 target 1 (non-protein coding)	0.0003	0.0923
182	215253_s_at	RCAN1	regulator of calcineurin 1	0.0003	0.0923
183	220651_s_at	MCM10	minichromosome maintenance complex component 10	0.0003	0.0923
184	224942_at	PAPPA	pregnancy-associated plasma protein A, pappalysin 1	0.0003	0.0923
185	37892_at	COL11A1	collagen, type XI, alpha 1	0.0003	0.0923
186	201170_s_at	BHLHE40	basic helix-loop-helix family, member e40	0.0003	0.0923
187	230045_at	CNTN2	contactin 2 (axonal)	0.0003	0.0923
188	224941_at	PAPPA	pregnancy-associated plasma protein A, pappalysin 1	0.0003	0.0926
189	228367_at	ALPK2	alpha-kinase 2	0.0003	0.0946
190	201160_s_at	CSDA	cold shock domain protein A	0.0003	0.0947
191	203184_at	FBN2	fibrillin 2	0.0003	0.0947
192	219995_s_at	ZNF750	zinc finger protein 750	0.0003	0.0947
193	228017_s_at	NKAIN4	Na+/K+ transporting ATPase interacting 4	0.0003	0.0947
194	241529_at	NA	NA	0.0003	0.0947
195	229305_at	MLF1IP	MLF1 interacting protein	0.0003	0.0951
196	224428_s_at	CDCA7	cell division cycle associated 7	0.0003	0.0956
197	204112_s_at	HNMT	histamine N-methyltransferase	0.0004	0.0975
198	232208_at	ISLR2	immunoglobulin superfamily containing leucine-rich repeat 2	0.0004	0.0975
199	243999_at	SLFN5	schlafen family member 5	0.0004	0.0975
200	1556194_a_at	NA	NA	0.0004	0.0976
201	236312_at	NA	NA	0.0004	0.0976
