# Supplementary material for: A p53 Drug Response Signature Identifies Prognostic Genes in High-Risk Neuroblastoma
Source: PLoS One. 2013 Nov 19;8(11):e79843. doi: 10.1371/journal.pone.0079843 (PMC3865347; doi:10.1371/journal.pone.0079843)
Supplement: Table S3 — Correlation of the 25 genes with survival in discovery set 5. The list of the 25 genes repressed by p53 and the correlation of their expression with stage of disease in 56 neuroblastoma patients are shown. (XLS) [file pone.0079843.s004.xls]

## Sheet: Sheet1
Table S3: Expression 25 genes versus survival
Obj. ID	pvalue	Clone IMAGE ID	Gene Symbol	Alive	Alive	Alive	Alive	Alive	Alive	Alive	Alive	Alive	Alive	Alive	Alive	Alive	Alive	Alive	Alive	Alive	Alive	Alive	Alive	Alive	Alive	Alive	Alive	Alive	Alive	Alive	Alive	Alive	Alive	Alive	Alive	Alive	Alive	Dead	Dead	Dead	Dead	Dead	Dead	Dead	Dead	Dead	Dead	Dead	Dead
				St1_NA_NB1	St1_NA_NB17	St1_NA_NB208	St1_NA_NB221	St1_NA_NB237	St1_NA_NB238	St1_NA_NB29	St1_NA_NB33	St1_NA_NB34	St1_NA_NB7	St1_NA_NB77	St1_NA_NB9	St2_NA_NB15	St2_NA_NB220	St2_NA_NB231	St2_NA_NB232	St2_NA_NB235	St2_NA_NB255	St3_NA_NB201	St3_NA_NB215	St3_NA_NB216	St3_NA_NB61	St4_A_NB14	St4_NA_NB2	St4_NA_NB24	St4_NA_NB269	St4_NA_NB282	St4_NA_NB3	St4_NA_NB30	St4_NA_NB31	St4_NA_NB32	St4_NA_NB35	St4_NA_NB4	St4_NA_NB64	St2_NA_NB18	St3_A_NB72	St3_A_NB75	St4_A_NB21	St4_A_NB251	St4_A_NB254	St4_A_NB265	St4_A_NB266	St4_A_NB27	St4_A_NB278	St4_A_NB79	St4_NA_NB205
37733	-17.1	130824	SKP2	-0.1892	-0.3286	0.3098	-0.0161	-0.4891	-0.4076	-0.2842	-0.0443	0.2719	-0.0229	-0.7343	0.1614	-0.4186	-0.7035	-0.1858	-0.0412	0.1297	0.2589	0.2035	-1.0297	0.0881	-0.0691	-0.4186	-0.1547	0.4881	-0.6312	-0.0305	-0.1251	-0.0802	0.1951	-0.0992	-0.0282	-0.3286	0.1905	0.8005	1.5882	0.9756	2.1173	0.9584	1.2864	1.3224	1.0319	0.8201	0.8023	1.7896	0.0161
6397	-14.3	856427	TRIP13	-0.3573	-0.8119	-0.0564	-0.0564	-0.903	-1.027	-0.3333	0.3231	-0.2405	-0.2579	-0.3211	-0.1317	-0.5834	-1.443	-0.6045	-0.6853	0.473	0.4685	0.037	-1.1225	-0.4213	-0.037	-0.4592	0.0519	0.6746	-1.1926	1.0849	0.1621	0.0586	-1.2629	-0.5792	-0.343	-1.0016	0.3365	0.622	1.4343	1.1795	1.3439	0.9501	1.0901	1.3456	0.6427	1.3647	0.4785	1.1748	0.5848
18059	-11.7	768172	DHFR	-0.611	-1.9965	0.2131	0.3484	-0.8284	-1.2709	-0.7002	-0.1958	-0.6215	-0.4386	-0.3578	-0.3885	0.0675	-1.0382	-0.5721	-1.6746	0.9443	0.6658	0.3493	-1.3795	-0.2671	0.0557	-0.6985	-0.227	0.9938	-1.2208	-0.317	-0.1306	-0.7535	-0.7642	-0.0557	0.0919	-0.6569	0.7497	0.9372	1.1589	1.4065	1.4116	1.2581	0.5712	1.4001	0.8177	2.2578	0.6985	1.394	-0.0778
9433	-10.3	450711	CHAF1A	-0.2083	-1.0217	0.1037	0.1974	-0.958	-0.8044	-0.2278	0.4416	-0.3245	-0.5278	-0.3411	-0.4853	-0.8674	-0.7914	-0.4719	-0.696	0.502	0.1462	-0.3506	-0.8752	-0.4324	0.0654	-0.0879	-0.022	0.7399	-0.8733	0.621	-0.2901	-0.32	-0.0112	-0.1302	-0.2224	-0.4948	0.3046	0.5514	1.1475	1.2141	0.5934	0.5444	0.5037	1.0321	0.4878	0.5497	0.7826	1.0467	0.089
6994	-9.6	256260	RFC3	-0.0554	-0.2121	-0.3438	-0.2465	-1.7958	-0.9932	0.1616	0.1888	-0.4273	0.0554	-0.0918	0.1264	-0.5467	-1.401	-0.9282	-1.212	0.5597	0.0918	-0.3965	-1.0473	-1.0267	-0.2656	-0.1188	0.0755	0.7004	-1.0872	0.6392	0.1371	0.2209	-0.6554	-0.1501	-0.6885	-0.4795	-0.163	0.3456	0.9205	0.5316	1.3194	0.4441	0.3451	0.2688	0.4873	1.1228	0.127	1.0686	0.4104
25012	-9.1	126695	MCM4	-0.4934	0.1534	0.2196	-0.178	-0.7652	-0.6954	-0.1426	0.4147	-0.0692	0.3201	-0.6962	0.3247	-0.4234	0.2666	-0.2798	-0.8814	0.1165	-0.5077	-0.0727	-0.4986	-0.0288	-0.1553	-0.0445	-0.0705	-0.1886	0.3019	1.3026	-0.2965	0.2981	-0.0807	0.0289	-0.1789	-0.3167	0.1576	0.225	0.7506	0.391	0.1835	-0.4481	-0.118	0.3512	-0.2139	-0.2827	0.4	0.0872	0.2512
6882	-8.3	786078	POLE2	-0.5053	-1.2905	-0.1265	0.0026	-0.7949	-0.6979	-0.1425	0.128	-0.9471	0.3349	-0.6956	-0.262	-0.5167	-0.9372	-0.076	-0.7279	1.8669	0.8975	-0.2313	-1.7186	-0.0026	-0.5248	-0.1787	-0.2888	0.9861	-1.4967	0.9873	0.0096	0.1754	-1.1081	-0.5377	-0.248	-1.2132	0.4664	0.6036	1.2515	0.408	1.4089	1.1504	1.1252	1.395	1.2233	0.6024	0.7846	0.8358	0.5631
21976	-8.2	826273	CCNE2	-0.7148	-0.2269	-0.5488	-0.6256	-0.0438	-0.2864	-0.3207	-0.0775	-0.2372	0.0873	0.1546	0.148	0.0219	0.0881	0.256	-0.2858	0.2212	0.0404	-0.0231	0.4428	-0.6518	0.0124	0.0314	-0.6572	0.2893	0.1326	-0.3883	-0.4906	0.0149	-0.8403	-0.8489	0.0362	-0.6054	0.1825	0.0702	0.3767	-0.2243	0.7816	0.3427	0.179	-0.0124	0.706	0.4547	-0.1737	0.3146	-0.1227
5987	-7.9	490772	SNRPA1	-0.0494	-0.3824	-0.4741	0.0104	-0.368	-0.324	-0.344	-0.0103	-0.2323	-0.338	-0.1994	-0.3306	-0.1616	-0.2974	-0.0734	0.0284	0.1482	0.3462	0.049	-0.5311	0.0948	0.241	-0.1092	0.1561	0.2793	-0.2984	0.969	-0.0412	-0.1563	-0.0433	-0.2041	-0.4028	-0.4123	0.3156	0.1688	1.0781	0.2177	1.7399	0.5874	0.6428	0.3849	0.4305	0.2347	-0.02	0.7346	0.1482
4390	-7.8	700721	MCM5	-0.083	-1.9263	0.0484	-0.457	-1.3723	-0.9359	-0.0065	0.1728	-0.7542	-1.5519	0.0065	-0.7675	-0.7094	-1.4047	-0.8212	-1.2971	0.6841	0.2103	-0.6048	-1.2576	-0.053	0.6469	-0.4953	-0.3026	1.4737	-1.4211	0.1648	-0.2916	-0.5676	-0.6272	0.1583	0.2888	-0.6938	0.5236	0.9397	1.2351	1.4021	0.6566	0.8945	0.1838	1.4704	0.6083	0.3161	0.6704	1.7801	0.1753
9439	-7.4	451907	ZWINT	-0.2755	-2.4208	0.1447	-0.1034	-1.6196	-0.6123	-0.4082	0.3945	-1.0943	-0.3026	-0.3852	0.0608	-0.309	-1.7484	-0.3895	-1.189	2.1047	1.2824	0.2187	-2.8536	-0.6152	0.2175	-1.6066	-0.0923	1.7222	-1.8725	0.4258	-0.0385	-0.208	-1.1156	-0.4663	-0.0073	-0.9478	1.0391	1.0419	0.83	0.7136	-0.2613	1.0666	1.0714	1.3207	0.9312	1.128	0.4127	0.2397	0.5444
3715	-5.3	624627	RRM2	-0.5122	-2.3625	0.2752	0.5545	-1.8412	-0.9438	-0.2751	0.446	-1.1609	0.3392	-0.7495	0.0483	-1.0491	-1.9906	-0.6778	-0.9062	1.7585	1.0041	0.8751	-2.2021	-0.2464	-0.4034	-0.8486	-0.4716	1.4733	-2.4911	1.3422	-0.4321	-0.4122	-1.3373	0.0977	-0.0483	-1.3228	0.6901	0.7832	2.0948	1.279	0.9137	1.3307	3.9838	0.8474	-0.2831	0.6172	-0.4842	1.0045	0.5262
7600	-4.7	809557	MCM3	0.0732	-1.0715	0.0572	-0.2776	-0.9567	-0.5492	-0.4491	-0.2576	-1.1818	-0.6543	-0.0676	-0.4756	-0.6387	-1.1261	-0.6715	-1.1793	0.8793	0.4918	0.2957	-1.1261	-0.3462	0.2632	-0.7917	-0.1682	1.3866	-1.0924	0.0871	-0.3289	-0.0693	-1.4901	-0.7738	-0.0573	-1.1136	0.776	0.0963	1.5004	1.2859	1.6478	1.1483	0.8463	1.1713	1.0984	1.1043	0.7493	1.8606	0.4004
12361	-4.5	2266185	BRCA1	-0.2171	-1.0518	0.2148	0.2639	-1.0689	-0.042	-0.0046	0.0507	-0.2843	-0.1509	-0.2747	0.2521	-0.0771	0.7386	0.1546	0.0047	0.5845	0.3594	-0.1889	-1.3504	0.1322	0.2022	-0.1881	-0.514	0.1684	-0.3033	0.0307	-0.6318	-0.2248	-0.499	-0.2223	-0.4078	0.0331	-0.121	0.0408	0.9141	1.0892	-0.9178	-0.2448	-0.5002	0.9748	0.7365	-0.2432	0.3892	0.8101	0.1915
4961	-3.7	204214	CDC6	-0.3451	-0.8845	0.1515	0.0868	-0.6757	-0.8405	0.0007	0.2523	-0.5903	-0.3519	-0.0006	-0.0084	-0.098	-1.0774	-0.3413	-0.4284	0.8075	0.6986	0.0435	-0.5688	-0.1408	0.2511	-0.0147	-0.1508	1.5612	-0.8178	0.8533	-0.1921	-0.2215	-0.5339	-0.4958	0.3593	-0.6711	0.5319	-0.1002	0.7561	0.8138	0.885	0.3184	-0.1264	0.3682	-0.3398	0.7439	0.334	0.4827	0.0068
19735	-3.6	246659	MCM6	-0.1403	0.0848	-0.1973	-0.0742	-0.5468	0.0545	-0.0862	0.14	-0.0078	-0.0538	-0.1616	-0.1192	0.0078	-0.0343	-0.1539	-1.0158	0.805	0.4359	0.043	-0.4436	0.0536	0.016	-0.1579	-0.2523	0.4079	-0.5624	-0.0904	-0.2894	-0.0628	-0.2777	-0.309	-0.1031	-0.1973	0.5489	0.3845	0.5765	0.6381	1.0878	0.4767	0.283	0.5869	0.1827	0.63	-0.3053	0.6738	0.1412
6586	-2.8	809535	SFRS2	-0.1474	-0.0742	0.2082	-0.2303	-0.7349	-0.593	-0.4127	0.1206	-0.4819	-0.4698	-0.0027	-0.2934	-0.3629	-0.4411	-0.3669	-0.385	0.6036	0.6386	0.2104	-0.6159	-0.3373	0.134	-0.6026	0.0668	1.0564	-0.3119	0.6229	0.4316	-0.0152	-0.5241	0.0301	-0.1296	-0.3222	0.361	-0.1253	0.6655	0.0083	1.3754	0.2927	0.1993	0.7335	0.0028	0.5844	-0.0471	0.7974	0.4779
7330	-2.5	489595	USP1	0.1075	0.3952	0.1813	0.1081	-0.595	-0.1429	0.424	0.6086	0.3794	0.3615	-0.3612	0.3295	-0.6343	-0.0422	0.0111	-0.7505	0.2856	0.1321	0.3519	-0.2571	0.2435	0.1442	-0.716	0.1947	0.6136	-0.738	-0.0114	0.1883	0.1387	0.1688	0.3922	-1.0298	-0.3072	0.1635	-0.9426	0.0964	0.1953	-0.2439	-0.4718	-1.0483	-0.7136	-1.3221	0.2252	0.2304	-0.2128	-0.0575
6349	-1.7	287749	CDC7	-0.4371	-0.1631	-0.2563	0.0394	0.1306	-0.5046	-0.4273	-0.175	-0.3115	-0.2469	0.3505	-0.0287	-0.3285	-0.5958	-0.3539	-0.3207	0.6416	0.3394	-0.2804	0.6031	-0.546	0.1772	0.5214	0.3675	-0.132	0.0336	-0.7448	0.281	0.2581	0.0573	0.1538	-0.0229	-0.2075	0.2243	0.2607	-0.1409	-0.1664	-0.3424	0.4421	0.2405	0.6784	0.6325	0.0228	-0.5948	-0.0615	0.304
19028	-1.6	786544	HNRPDL	0.3448	0.2199	0.0712	0.073	-0.44	-0.1799	0.0594	-0.6331	-0.1751	0.3968	-0.0898	-0.7741	-0.2418	-0.2456	-0.3535	-0.7792	0.1123	0.0139	0.5497	-1.2266	-0.0753	0.1496	0.2193	0.0497	0.7603	-0.642	-1.1076	0.4849	-0.0139	-0.1916	0.0721	-1.0695	-0.3979	0.8655	-0.2301	0.0739	0.6643	1.2426	0.5479	0.1345	0.2483	0.0438	1.2146	0.268	0.7312	0.4616
26376	-1.6	860000	RFC2	-0.0497	-0.342	0.2204	0.3695	-0.1321	-0.0178	-0.1764	-0.0686	0.1212	0.1094	-0.0427	0.0085	-0.0438	-0.0025	-0.1547	-0.359	-0.5567	0.1786	0.2829	0.4526	-0.0237	0.3695	0.2221	0.0424	-0.0453	-0.1694	-0.0694	-0.0096	-0.1321	0.2016	-0.0595	0.2061	0.1775	0.0347	0.473	0.3247	0.522	0.2192	0.2012	0.123	-0.1074	-0.0921	-0.0282	0.2228	0.8619	-0.0791
6278	-1.5	430928	BARD1	0.3457	0.1057	-0.5057	-0.2208	0.4511	-0.4962	0.281	-0.1553	-0.4297	-0.2709	0.7006	0.0276	-0.0891	-0.1094	0.3498	-0.013	-0.2829	0.0333	0.1648	1.0301	-0.0412	0.263	-0.1094	0.2378	0.6337	0.6498	-0.5472	0.0899	0.082	-0.1234	-0.0893	0.5483	-0.2262	-0.0727	-0.1935	-0.2425	-0.1717	0.5943	0.4592	-0.2199	0.1429	0.3466	0.0765	-0.5304	0.0019	0.2093
6003	-1.2	856489	RRM1	-0.2539	-0.0141	-0.3377	0.0141	-0.563	0.5203	-0.1925	-0.2293	0.1484	0.1711	-0.3659	-0.0468	-0.3523	0.2704	0.0508	-0.0154	0.527	0.0496	0.079	0.6149	-0.1434	-0.2107	0.2496	-0.3243	0.3126	-0.6607	0.37	-0.1482	-0.4946	0.9558	-0.1303	-0.8642	-0.0395	0.6195	-0.1523	-0.0242	0.1875	0.5948	-0.3846	-0.3211	-0.1055	-0.5968	0.5154	-0.6052	0.7886	0.4224
7043	-0.7	809530	MCM2	-0.6639	1.3319	0.7716	-2.1182	2.282	0.4216	0.5385	-3.0719	-0.0021	-0.441	-3.1578	-0.1263	0.1993	0.8245	-0.2163	1.4262	1.8479	-0.4453	0.3327	0.1111	0.0069	-1.4675	-0.3523	0.2605	-1.462	-0.5703	-0.4066	-1.6286	0.2904	0.0409	-0.601	0.0021	-1.5541	-0.3664	0.045	-0.0482	-0.0598	0.2064	-0.291	-6.6458	-0.4252	0.1144	-1.2143	0.6414	0.8896	0.3999
12168	-0.4	487170	RFC5	0.0366	-0.7482	0.151	0.5815	0.1079	0.3002	-0.0861	-0.0366	0.0722	0.4501	0.1603	0.2866	-0.4264	0.7097	-0.4195	-0.2707	-0.2919	-0.2743	0.1146	-0.3105	-0.5333	-0.5265	0.5997	-0.1667	0.2686	-0.2766	0.4889	0.0831	0.0719	0.2202	0.1535	-0.7782	0.2184	0.3686	-0.4818	-0.7391	-0.1532	-0.1168	-0.895	0.2828	-0.8585	-0.4379	0.2781	-0.4993	-0.5249	-0.1491
			median centered log 2 rations
[truncated: 10 more columns]
